# Supplementary material for: N′-[(E)-4-Bromo­benzyl­idene]pyrazine-2-carbohydrazide
Source: Acta Crystallogr Sect E Struct Rep Online. 2013 Jun 22;69(Pt 7):o1141. doi: 10.1107/S1600536813016917 (PMC3770406; doi:10.1107/S1600536813016917)
Supplement: Supplementary file 1 [file e-69-o1141-sup1.cif]

##############################################################################
#                                                                            #
# This CIF contains the data in a paper accepted for publication in          #
# Acta Crystallographica Section E. It conforms to the requirements of       #
# Notes for Authors for Acta Crystallographica Section E, and has been       #
# peer reviewed under the auspices of the IUCr Commission on Journals.       #
#                                                                            #
# Full details of the Crystallographic Information File format               #
# are given in the paper "The Crystallographic Information File (CIF):       #
# a New Standard Archive File for Crystallography" by S. R. Hall, F. H.      #
# Allen and I. D. Brown [Acta Cryst. (1991), A47, 655-685].                  #
#                                                                            #
# The current version of the core CIF dictionary is obtainable from          #
# ftp://ftp.iucr.org/pub/cif_core.dic.                                       #
#                                                                            #
# Software is freely available for graphical display of the structure(s)     #
# in this CIF. For information consult the CIF software page                 #
# http://www.iucr.org/resources/cif/software.                                #
#                                                                            #
# This file may be used for bona fide research purposes within the           #
# scientific community so long as proper attribution is given to the journal # 
# article from which it was obtained.                                        #
#                                                                            #
##############################################################################
data_global
_audit_creation_method     ?
_journal_date_recd_electronic     2013-06-13
_journal_date_accepted     2013-06-18
_journal_name_full     'Acta Crystallographica, Section E'
_journal_year     2013
_journal_volume     69
_journal_issue      7
_journal_page_first     o1141
_journal_page_last     o1141
_journal_paper_category     QO
_journal_paper_doi     10.1107/S1600536813016917
_journal_coeditor_code     GK2580
_publ_contact_author
;
Muhammad Nawaz Tahir
University of Sargodha
Department of Physics
Sargodha
Pakistan
;
_publ_contact_author_email     'dmntahir_uos@yahoo.com'
_publ_contact_author_fax     '0092 48 32 22 121'
_publ_contact_author_phone     '0092 48 92 30 914'
_publ_section_title
;
<i>N</i>'-[(<i>E</i>)-4-Bromobenzylidene]pyrazine-2-carbohydrazide
;
loop_
    _publ_author_name
    _publ_author_address
    'Shahid Hameed'
;
Department of Chemistry
Quaid-i-Azam University
Islamabad
Pakistan
;
    'Mushtaq Ahmad'
;
Department of Chemistry
Quaid-i-Azam University
Islamabad
Pakistan
Medicinal Botanic Centre
PCSIR Laboratories Complex
Peshawar
Pakistan
;
    'Tahir, M. Nawaz'
;
Department of Physics
University of Sargodha
Sargodha
Pakistan
;
    'Muhammad Abdullah Shah'
;
Department of Chemistry
University of Hazara
Mansehra
Pakistan
;
    'Hazoor Ahmad Shad'
;
Department of Chemistry
University of Sargodha
Sargodha
Pakistan
;
data_I
_audit_creation_method     SHELXL-97
_chemical_name_systematic
;
<i>N</i>'-[(<i>E</i>)-4-Bromobenzylidene]pyrazine-2-carbohydrazide
;
_chemical_name_common     ?
_chemical_formula_moiety     'C12 H9 Br N4 O'
_chemical_formula_sum     'C12 H9 Br N4 O'
_chemical_formula_iupac     'C12 H9 Br N4 O'
_chemical_formula_weight     305.14
_symmetry_cell_setting     triclinic
_symmetry_space_group_name_H-M     'P -1'
_symmetry_space_group_name_Hall     '-P 1'
loop_
    _symmetry_equiv_pos_site_id
    _symmetry_equiv_pos_as_xyz
    1 x,y,z
    2 -x,-y,-z
_cell_length_a     5.8947(9)
_cell_length_b     7.6941(12)
_cell_length_c     14.029(2)
_cell_angle_alpha     83.273(7)
_cell_angle_beta     80.086(7)
_cell_angle_gamma     72.440(6)
_cell_volume     596.11(16)
_cell_formula_units_Z     2
_cell_measurement_reflns_used     1403
_cell_measurement_theta_min     2.06
_cell_measurement_theta_max     25.50
_cell_measurement_temperature     296(2)
_exptl_crystal_description     prism
_exptl_crystal_colour     white
_exptl_crystal_size_max     0.26
_exptl_crystal_size_mid     0.22
_exptl_crystal_size_min     0.20
_exptl_crystal_density_diffrn     1.700
_exptl_crystal_density_meas     ?
_exptl_crystal_density_method     'not measured'
_exptl_crystal_F_000     304
_exptl_absorpt_coefficient_mu     3.440
_exptl_absorpt_correction_type     multi-scan
_exptl_absorpt_process_details     '(SADABS; Bruker, 2005)'
_exptl_absorpt_correction_T_min     0.425
_exptl_absorpt_correction_T_max     0.503
_diffrn_ambient_temperature     296(2)
_diffrn_radiation_type     MoK\a
_diffrn_radiation_wavelength     0.71073
_diffrn_radiation_source     'fine-focus sealed tube'
_diffrn_radiation_monochromator     graphite
_diffrn_measurement_device_type     'Bruker Kappa APEXII CCD'
_diffrn_measurement_method     \w
_diffrn_detector_area_resol_mean     8.10
_diffrn_reflns_number     7382
_diffrn_reflns_av_R_equivalents     0.0741
_diffrn_reflns_av_sigmaI/netI     0.0496
_diffrn_reflns_theta_min     1.477
_diffrn_reflns_theta_max     27.049
_diffrn_reflns_theta_full     25.242
_diffrn_measured_fraction_theta_max     0.963
_diffrn_measured_fraction_theta_full     0.992
_diffrn_reflns_limit_h_min     -7
_diffrn_reflns_limit_h_max     6
_diffrn_reflns_limit_k_min     -9
_diffrn_reflns_limit_k_max     9
_diffrn_reflns_limit_l_min     -17
_diffrn_reflns_limit_l_max     17
_diffrn_standards_number     0
_diffrn_standards_interval_count     0
_diffrn_standards_interval_time     0
_diffrn_standards_decay_%     .
_refine_special_details
;
Refinement of <i>F</i>^2^ against ALL reflections. The weighted <i>R</i>-factor
<i>wR</i> and goodness of fit <i>S</i> are based on <i>F</i>^2^, conventional
<i>R</i>-factors <i>R</i> are based on <i>F</i>, with <i>F</i> set to zero for
negative <i>F</i>^2^. The threshold expression of <i>F</i>^2^ >
\s(<i>F</i>^2^) is used only for calculating <i>R</i>-factors(gt) <i>etc</i>.
and is not relevant to the choice of reflections for refinement.
<i>R</i>-factors based on <i>F</i>^2^ are statistically about twice as large
as those based on <i>F</i>, and <i>R</i>- factors based on ALL data will be
even larger.
;
_reflns_number_total     2529
_reflns_number_gt     1403
_reflns_threshold_expression     I>2\s(I)
_refine_ls_structure_factor_coef     Fsqd
_refine_ls_matrix_type     full
_refine_ls_R_factor_all     0.0981
_refine_ls_R_factor_gt     0.0389
_refine_ls_wR_factor_gt     0.0713
_refine_ls_wR_factor_ref     0.0842
_refine_ls_goodness_of_fit_ref     0.943
_refine_ls_restrained_S_all     0.943
_refine_ls_number_reflns     2529
_refine_ls_number_parameters     163
_refine_ls_number_restraints     0
_refine_ls_hydrogen_treatment     constr
_refine_ls_weighting_scheme     calc
_refine_ls_weighting_details
                      'w=1/[\s^2^(Fo^2^)+(0.0355P)^2^] where P=(Fo^2^+2Fc^2^)/3'
_atom_sites_solution_hydrogens     geom
_atom_sites_solution_primary     direct
_atom_sites_solution_secondary     difmap
_refine_ls_shift/su_max     0.000
_refine_ls_shift/su_mean     0.000
_refine_diff_density_max     0.280
_refine_diff_density_min     -0.300
loop_
    _atom_type_symbol
    _atom_type_description
    _atom_type_scat_dispersion_real
    _atom_type_scat_dispersion_imag
    _atom_type_scat_source
    'C' 'C' 0.0033 0.0016
                         'International Tables Vol C Tables 4.2.6.8 and 6.1.1.4'
    'H' 'H' 0.0000 0.0000
                         'International Tables Vol C Tables 4.2.6.8 and 6.1.1.4'
    'N' 'N' 0.0061 0.0033
                         'International Tables Vol C Tables 4.2.6.8 and 6.1.1.4'
    'O' 'O' 0.0106 0.0060
                         'International Tables Vol C Tables 4.2.6.8 and 6.1.1.4'
    'Br' 'Br' -0.2901 2.4595
                         'International Tables Vol C Tables 4.2.6.8 and 6.1.1.4'
_computing_data_collection     'APEX2 (Bruker, 2007)'
_computing_cell_refinement     'SAINT (Bruker, 2007)'
_computing_data_reduction     'SAINT (Bruker, 2007)'
_computing_structure_solution     'SHELXS97 (Sheldrick, 2008)'
_computing_structure_refinement     'SHELXL97 (Sheldrick, 2008)'
_computing_molecular_graphics
                  'ORTEP-3 for Windows (Farrugia, 2012) and PLATON (Spek, 2009)'
_computing_publication_material
                                'WinGX (Farrugia, 2012) and PLATON (Spek, 2009)'
loop_
    _atom_site_type_symbol
    _atom_site_label
    _atom_site_fract_x
    _atom_site_fract_y
    _atom_site_fract_z
    _atom_site_U_iso_or_equiv
    _atom_site_adp_type
    _atom_site_calc_flag
    _atom_site_occupancy
    _atom_site_disorder_assembly
    _atom_site_disorder_group
    Br Br1 0.36405(7) 0.25644(5) 0.47485(3) 0.07332(19) Uani d 1 . .
    O O1 -0.4594(4) 0.8146(3) -0.03918(16) 0.0633(7) Uani d 1 . .
    N N1 -0.0274(4) 0.9547(3) -0.21291(18) 0.0486(7) Uani d 1 . .
    N N2 -0.4307(5) 1.1093(4) -0.3071(2) 0.0599(8) Uani d 1 . .
    N N3 -0.0701(5) 0.7949(3) -0.03380(18) 0.0523(7) Uani d 1 . .
    H H3A 0.0565 0.8198 -0.0649 0.063 Uiso calc 1 . .
    N N4 -0.0613(5) 0.7038(3) 0.05682(19) 0.0508(7) Uani d 1 . .
    C C1 -0.2458(5) 0.9456(4) -0.1727(2) 0.0401(8) Uani d 1 . .
    C C2 -0.0148(6) 1.0405(4) -0.3008(2) 0.0538(9) Uani d 1 . .
    H H2 0.1337 1.0501 -0.3321 0.065 Uiso calc 1 . .
    C C3 -0.2126(6) 1.1151(4) -0.3467(2) 0.0549(9) Uani d 1 . .
    H H3 -0.1927 1.1724 -0.4084 0.066 Uiso calc 1 . .
    C C4 -0.4426(6) 1.0230(4) -0.2191(3) 0.0540(9) Uani d 1 . .
    H H4 -0.5918 1.0148 -0.1877 0.065 Uiso calc 1 . .
    C C5 -0.2732(6) 0.8455(4) -0.0745(2) 0.0476(8) Uani d 1 . .
    C C6 0.1460(6) 0.6511(4) 0.0827(2) 0.0496(9) Uani d 1 . .
    H H6 0.2748 0.6734 0.0398 0.060 Uiso calc 1 . .
    C C7 0.1898(6) 0.5575(4) 0.1764(2) 0.0449(8) Uani d 1 . .
    C C8 0.0083(6) 0.5360(4) 0.2494(2) 0.0496(8) Uani d 1 . .
    H H8 -0.1509 0.5833 0.2386 0.060 Uiso calc 1 . .
    C C9 0.0571(6) 0.4466(4) 0.3372(2) 0.0524(9) Uani d 1 . .
    H H9 -0.0679 0.4339 0.3853 0.063 Uiso calc 1 . .
    C C10 0.2919(6) 0.3757(4) 0.3537(2) 0.0500(8) Uani d 1 . .
    C C11 0.4775(6) 0.3941(4) 0.2827(2) 0.0555(9) Uani d 1 . .
    H H11 0.6361 0.3455 0.2939 0.067 Uiso calc 1 . .
    C C12 0.4264(6) 0.4854(4) 0.1945(2) 0.0543(9) Uani d 1 . .
    H H12 0.5516 0.4989 0.1467 0.065 Uiso calc 1 . .
loop_
    _atom_site_aniso_label
    _atom_site_aniso_U_11
    _atom_site_aniso_U_22
    _atom_site_aniso_U_33
    _atom_site_aniso_U_12
    _atom_site_aniso_U_13
    _atom_site_aniso_U_23
    Br1 0.0815(3) 0.0777(3) 0.0601(3) -0.0224(2) -0.0225(2) 0.01461(19)
    O1 0.0580(15) 0.0762(17) 0.0622(15) -0.0398(13) 0.0071(13) 0.0006(12)
    N1 0.0420(16) 0.0576(17) 0.0482(17) -0.0216(13) -0.0063(13) 0.0069(13)
    N2 0.0479(18) 0.070(2) 0.064(2) -0.0208(15) -0.0186(16) 0.0107(15)
    N3 0.0564(19) 0.0604(18) 0.0429(16) -0.0271(14) -0.0057(15) 0.0106(13)
    N4 0.0555(19) 0.0552(17) 0.0433(17) -0.0238(14) -0.0035(14) 0.0059(13)
    C1 0.0373(19) 0.0392(18) 0.0455(19) -0.0143(15) -0.0058(16) -0.0009(14)
    C2 0.048(2) 0.066(2) 0.050(2) -0.0259(17) -0.0076(18) 0.0125(17)
    C3 0.057(2) 0.061(2) 0.051(2) -0.0225(18) -0.0159(19) 0.0060(17)
    C4 0.041(2) 0.062(2) 0.062(2) -0.0221(17) -0.0034(18) -0.0014(18)
    C5 0.052(2) 0.047(2) 0.048(2) -0.0234(17) -0.0001(18) -0.0048(16)
    C6 0.055(2) 0.053(2) 0.045(2) -0.0293(17) -0.0008(18) 0.0027(16)
    C7 0.048(2) 0.0429(18) 0.048(2) -0.0225(15) -0.0039(17) -0.0031(15)
    C8 0.0401(19) 0.053(2) 0.057(2) -0.0192(16) -0.0062(17) 0.0068(17)
    C9 0.048(2) 0.059(2) 0.051(2) -0.0221(17) -0.0024(18) 0.0051(17)
    C10 0.052(2) 0.049(2) 0.051(2) -0.0199(16) -0.0092(18) 0.0019(15)
    C11 0.043(2) 0.060(2) 0.065(2) -0.0157(17) -0.0119(19) -0.0025(18)
    C12 0.048(2) 0.064(2) 0.054(2) -0.0247(17) 0.0008(18) -0.0048(18)
_geom_special_details
;
All e.s.d.'s (except the e.s.d. in the dihedral angle between two l.s. planes)
are estimated using the full covariance matrix. The cell e.s.d.'s are taken
into account individually in the estimation of e.s.d.'s in distances, angles
and torsion angles; correlations between e.s.d.'s in cell parameters are only
used when they are defined by crystal symmetry. An approximate (isotropic)
treatment of cell e.s.d.'s is used for estimating e.s.d.'s involving l.s.
planes.
;
loop_
    _geom_bond_atom_site_label_1
    _geom_bond_atom_site_label_2
    _geom_bond_site_symmetry_2
    _geom_bond_distance
    _geom_bond_publ_flag
    Br1 C10 . 1.886(3) ?
    O1 C5 . 1.204(3) ?
    N1 C2 . 1.329(4) ?
    N1 C1 . 1.332(3) ?
    N2 C3 . 1.322(4) ?
    N2 C4 . 1.332(4) ?
    N3 C5 . 1.346(4) ?
    N3 N4 . 1.379(3) ?
    N3 H3A . 0.8600 ?
    N4 C6 . 1.268(4) ?
    C1 C4 . 1.370(4) ?
    C1 C5 . 1.506(4) ?
    C2 C3 . 1.368(4) ?
    C2 H2 . 0.9300 ?
    C3 H3 . 0.9300 ?
    C4 H4 . 0.9300 ?
    C6 C7 . 1.447(4) ?
    C6 H6 . 0.9300 ?
    C7 C8 . 1.383(4) ?
    C7 C12 . 1.393(4) ?
    C8 C9 . 1.370(4) ?
    C8 H8 . 0.9300 ?
    C9 C10 . 1.376(4) ?
    C9 H9 . 0.9300 ?
    C10 C11 . 1.377(4) ?
    C11 C12 . 1.382(4) ?
    C11 H11 . 0.9300 ?
    C12 H12 . 0.9300 ?
loop_
    _geom_angle_atom_site_label_1
    _geom_angle_atom_site_label_2
    _geom_angle_atom_site_label_3
    _geom_angle_site_symmetry_1
    _geom_angle_site_symmetry_3
    _geom_angle
    _geom_angle_publ_flag
    C2 N1 C1 . . 115.4(3) ?
    C3 N2 C4 . . 114.6(3) ?
    C5 N3 N4 . . 121.3(3) ?
    C5 N3 H3A . . 119.4 ?
    N4 N3 H3A . . 119.4 ?
    C6 N4 N3 . . 114.5(3) ?
    N1 C1 C4 . . 121.5(3) ?
    N1 C1 C5 . . 118.5(3) ?
    C4 C1 C5 . . 119.9(3) ?
    N1 C2 C3 . . 122.4(3) ?
    N1 C2 H2 . . 118.8 ?
    C3 C2 H2 . . 118.8 ?
    N2 C3 C2 . . 122.8(3) ?
    N2 C3 H3 . . 118.6 ?
    C2 C3 H3 . . 118.6 ?
    N2 C4 C1 . . 123.2(3) ?
    N2 C4 H4 . . 118.4 ?
    C1 C4 H4 . . 118.4 ?
    O1 C5 N3 . . 125.4(3) ?
    O1 C5 C1 . . 121.7(3) ?
    N3 C5 C1 . . 112.9(3) ?
    N4 C6 C7 . . 122.5(3) ?
    N4 C6 H6 . . 118.7 ?
    C7 C6 H6 . . 118.7 ?
    C8 C7 C12 . . 117.9(3) ?
    C8 C7 C6 . . 123.3(3) ?
    C12 C7 C6 . . 118.7(3) ?
    C9 C8 C7 . . 121.6(3) ?
    C9 C8 H8 . . 119.2 ?
    C7 C8 H8 . . 119.2 ?
    C8 C9 C10 . . 119.7(3) ?
    C8 C9 H9 . . 120.2 ?
    C10 C9 H9 . . 120.2 ?
    C9 C10 C11 . . 120.4(3) ?
    C9 C10 Br1 . . 120.6(3) ?
    C11 C10 Br1 . . 119.0(3) ?
    C10 C11 C12 . . 119.5(3) ?
    C10 C11 H11 . . 120.2 ?
    C12 C11 H11 . . 120.2 ?
    C11 C12 C7 . . 120.9(3) ?
    C11 C12 H12 . . 119.6 ?
    C7 C12 H12 . . 119.6 ?
loop_
    _geom_torsion_atom_site_label_1
    _geom_torsion_atom_site_label_2
    _geom_torsion_atom_site_label_3
    _geom_torsion_atom_site_label_4
    _geom_torsion_site_symmetry_1
    _geom_torsion_site_symmetry_2
    _geom_torsion_site_symmetry_3
    _geom_torsion_site_symmetry_4
    _geom_torsion
    _geom_torsion_publ_flag
    C5 N3 N4 C6 . . . . 174.4(3) ?
    C2 N1 C1 C4 . . . . -1.1(4) ?
    C2 N1 C1 C5 . . . . 178.2(3) ?
    C1 N1 C2 C3 . . . . 0.3(5) ?
    C4 N2 C3 C2 . . . . -0.7(5) ?
    N1 C2 C3 N2 . . . . 0.7(5) ?
    C3 N2 C4 C1 . . . . -0.1(5) ?
    N1 C1 C4 N2 . . . . 1.0(5) ?
    C5 C1 C4 N2 . . . . -178.2(3) ?
    N4 N3 C5 O1 . . . . -1.9(5) ?
    N4 N3 C5 C1 . . . . 179.1(2) ?
    N1 C1 C5 O1 . . . . -171.5(3) ?
    C4 C1 C5 O1 . . . . 7.8(5) ?
    N1 C1 C5 N3 . . . . 7.6(4) ?
    C4 C1 C5 N3 . . . . -173.2(3) ?
    N3 N4 C6 C7 . . . . 178.3(3) ?
    N4 C6 C7 C8 . . . . -7.6(5) ?
    N4 C6 C7 C12 . . . . 172.5(3) ?
    C12 C7 C8 C9 . . . . -0.1(5) ?
    C6 C7 C8 C9 . . . . -180.0(3) ?
    C7 C8 C9 C10 . . . . -0.1(5) ?
    C8 C9 C10 C11 . . . . 0.0(5) ?
    C8 C9 C10 Br1 . . . . 178.7(2) ?
    C9 C10 C11 C12 . . . . 0.4(5) ?
    Br1 C10 C11 C12 . . . . -178.3(2) ?
    C10 C11 C12 C7 . . . . -0.6(5) ?
    C8 C7 C12 C11 . . . . 0.5(5) ?
    C6 C7 C12 C11 . . . . -179.7(3) ?
loop_
    _geom_hbond_atom_site_label_D
    _geom_hbond_atom_site_label_H
    _geom_hbond_atom_site_label_A
    _geom_hbond_site_symmetry_A
    _geom_hbond_distance_DH
    _geom_hbond_distance_HA
    _geom_hbond_distance_DA
    _geom_hbond_angle_DHA
    C6 H6 O1 1_655 0.93 2.24 3.132(4) 161
    N3 H3A N1 . 0.86 2.27 2.671(3) 108
_iucr_refine_instructions_details
;
TITL MS007_0m in P-1
CELL 0.71073 5.8947 7.6941 14.0286 83.273 80.086 72.440
ZERR 2.00 0.0009 0.0012 0.0021 0.007 0.007 0.006
LATT 1
SFAC C  H  N  O  Br
UNIT 24  18  8  2  2
L.S. 4
ACTA
BOND $H
HTAB
CONF
LIST 4
FMAP 2
PLAN 8
TEMP 23.000
WGHT    0.035500
FVAR       0.17134
BR1   5    0.364046    0.256436    0.474851    11.00000    0.08150    0.07769 =
         0.06015    0.01461   -0.02250   -0.02244
O1    4   -0.459396    0.814635   -0.039183    11.00000    0.05805    0.07616 =
         0.06217    0.00056    0.00708   -0.03980
N1    3   -0.027397    0.954730   -0.212911    11.00000    0.04202    0.05763 =
         0.04820    0.00690   -0.00630   -0.02165
N2    3   -0.430714    1.109293   -0.307070    11.00000    0.04794    0.07007 =
         0.06448    0.01068   -0.01860   -0.02084
N3    3   -0.070125    0.794894   -0.033803    11.00000    0.05639    0.06039 =
         0.04291    0.01055   -0.00574   -0.02706
AFIX  43
H3A   2    0.056548    0.819831   -0.064930    11.00000   -1.20000
AFIX   0
N4    3   -0.061254    0.703780    0.056821    11.00000    0.05555    0.05523 =
         0.04329    0.00593   -0.00352   -0.02377
C1    1   -0.245774    0.945620   -0.172718    11.00000    0.03730    0.03918 =
         0.04552   -0.00091   -0.00582   -0.01433
C2    1   -0.014848    1.040481   -0.300758    11.00000    0.04771    0.06647 =
         0.04964    0.01247   -0.00755   -0.02593
AFIX  43
H2    2    0.133722    1.050085   -0.332136    11.00000   -1.20000
AFIX   0
C3    1   -0.212571    1.115092   -0.346656    11.00000    0.05684    0.06097 =
         0.05111    0.00603   -0.01590   -0.02248
AFIX  43
H3    2   -0.192657    1.172384   -0.408389    11.00000   -1.20000
AFIX   0
C4    1   -0.442604    1.022968   -0.219134    11.00000    0.04051    0.06232 =
         0.06200   -0.00136   -0.00337   -0.02215
AFIX  43
H4    2   -0.591783    1.014802   -0.187713    11.00000   -1.20000
AFIX   0
C5    1   -0.273237    0.845549   -0.074481    11.00000    0.05224    0.04679 =
         0.04756   -0.00475   -0.00010   -0.02340
C6    1    0.146017    0.651070    0.082692    11.00000    0.05532    0.05338 =
         0.04543    0.00266   -0.00082   -0.02928
AFIX  43
H6    2    0.274825    0.673390    0.039825    11.00000   -1.20000
AFIX   0
C7    1    0.189817    0.557520    0.176356    11.00000    0.04836    0.04289 =
         0.04849   -0.00315   -0.00393   -0.02247
C8    1    0.008261    0.535974    0.249374    11.00000    0.04009    0.05289 =
         0.05686    0.00684   -0.00621   -0.01917
AFIX  43
H8    2   -0.150862    0.583320    0.238626    11.00000   -1.20000
AFIX   0
C9    1    0.057056    0.446599    0.337152    11.00000    0.04762    0.05897 =
         0.05100    0.00512   -0.00238   -0.02209
AFIX  43
H9    2   -0.067906    0.433924    0.385298    11.00000   -1.20000
AFIX   0
C10   1    0.291858    0.375666    0.353744    11.00000    0.05241    0.04949 =
         0.05080    0.00190   -0.00916   -0.01986
C11   1    0.477529    0.394111    0.282669    11.00000    0.04345    0.05950 =
         0.06516   -0.00251   -0.01192   -0.01566
AFIX  43
H11   2    0.636149    0.345473    0.293898    11.00000   -1.20000
AFIX   0
C12   1    0.426394    0.485420    0.194545    11.00000    0.04794    0.06375 =
         0.05421   -0.00477    0.00085   -0.02475
AFIX  43
H12   2    0.551626    0.498912    0.146742    11.00000   -1.20000
AFIX   0
HKLF 4 1 1 0 0 0 1 0 0 0 1
REM  MS007_0m in P-1
REM R1 =  0.0389 for    1403 Fo > 4sig(Fo)  and  0.0981 for all    2529 data
REM    163 parameters refined using      0 restraints
END
WGHT      0.0355      0.0000
REM Instructions for potential hydrogen bonds
EQIV $1 x+1, y, z
HTAB C6 O1_$1
REM Highest difference peak  0.280,  deepest hole -0.300,  1-sigma level  0.058
Q1    1   0.5157  0.2148  0.4171  11.00000  0.05    0.28
Q2    1   0.1840  0.3170  0.4756  11.00000  0.05    0.27
Q3    1   0.3336  0.3046  0.3972  11.00000  0.05    0.26
Q4    1   0.3589  0.2448  0.3844  11.00000  0.05    0.23
Q5    1   0.2779  0.4906  0.1884  11.00000  0.05    0.21
Q6    1   0.1468  0.4805  0.1843  11.00000  0.05    0.21
Q7    1   0.1151  0.6119  0.2193  11.00000  0.05    0.20
Q8    1   0.2173  1.2200 -0.3616  11.00000  0.05    0.19
;
