# Supplementary material for: N′-[(E)-4-Bromo­benzyl­idene]pyrazine-2-carbohydrazide
Source: Acta Crystallogr Sect E Struct Rep Online. 2013 Jun 22;69(Pt 7):o1141. doi: 10.1107/S1600536813016917 (PMC3770406; doi:10.1107/S1600536813016917)
Supplement: Supplementary file 2 [file e-69-o1141-Isup2.hkl]

#
# h,k,l, Fc-squared, Fo-squared, sigma(Fo-squared), status flag
#
data_I
_shelx_title ' MS007_0m in P-1'
_shelx_refln_list_code          4
_shelx_F_calc_maximum      186.45
_exptl_crystal_F_000       304.00
_reflns_d_resolution_high  0.7815

loop_
 _space_group_symop_operation_xyz
 'x, y, z'
 '-x, -y, -z'

_cell_length_a     5.8947
_cell_length_b     7.6941
_cell_length_c    14.0286
_cell_angle_alpha  83.273
_cell_angle_beta   80.086
_cell_angle_gamma  72.440

_shelx_F_squared_multiplier     1.000

loop_
 _refln_index_h
 _refln_index_k
 _refln_index_l
 _refln_F_squared_calc
 _refln_F_squared_meas
 _refln_F_squared_sigma
 _refln_observed_status
   1   0   0        410.95        441.19         6.29 o
   2   0   0        971.47       1034.82        15.21 o
   3   0   0        644.02        622.75        12.11 o
   4   0   0          7.90         15.13         3.56 o
   5   0   0         71.63         93.73        11.39 o
   6   0   0          0.09         -0.42         6.57 o
   7   0   0          0.17          6.47        16.69 o
  -6   1   0          0.43         -0.34         7.21 o
  -5   1   0          1.49         -0.51         4.69 o
  -4   1   0        373.42        354.17        18.84 o
  -3   1   0        511.46        523.98        10.21 o
  -2   1   0       1559.89       1490.89        21.38 o
  -1   1   0       2132.58       2053.68        24.31 o
   0   1   0         25.53         26.26         2.31 o
   1   1   0       3860.34       3982.53        50.25 o
   2   1   0       2389.76       2415.15        31.22 o
   3   1   0        564.53        544.97        18.40 o
   4   1   0         85.42         84.17        10.57 o
   5   1   0         21.17         19.82         5.90 o
   6   1   0         55.63         55.63         8.70 o
   7   1   0          1.48         13.97        14.99 o
  -6   2   0          0.30          8.52        16.35 o
  -5   2   0          2.68         -2.63         6.49 o
  -4   2   0        369.51        379.41        14.20 o
  -3   2   0        420.35        424.24        10.61 o
  -2   2   0        551.91        567.55        11.71 o
  -1   2   0       1089.97       1057.90        16.63 o
   0   2   0        378.79        378.02         8.52 o
   1   2   0       1443.18       1568.38        23.02 o
   2   2   0         17.08         16.94         3.50 o
   3   2   0        160.13        148.75         5.86 o
   4   2   0        803.14        785.61        15.65 o
   5   2   0         63.97         57.83         7.56 o
   6   2   0          0.37         -4.34         6.18 o
   7   2   0         47.91         76.98        17.03 o
  -6   3   0          4.39         -2.04        17.37 o
  -5   3   0         22.09         16.83        12.09 o
  -4   3   0          0.24          1.23         4.63 o
  -3   3   0        110.00        108.99         7.49 o
  -2   3   0        403.04        400.60         9.24 o
  -1   3   0        585.95        561.01        18.94 o
   0   3   0          2.43          2.64         2.48 o
   1   3   0       1949.17       2107.04        55.21 o
   2   3   0       1233.49       1237.97        19.51 o
   3   3   0       1132.81       1171.47        18.83 o
   4   3   0         45.95         54.17         3.95 o
   5   3   0        143.10        148.22        10.31 o
   6   3   0        104.39        141.60        10.97 o
   7   3   0          0.74         -5.45        12.94 o
  -5   4   0          5.60          7.74         9.38 o
  -4   4   0         29.74         31.37         9.32 o
  -3   4   0         96.42        101.56        15.06 o
  -2   4   0         79.46         80.74         6.17 o
  -1   4   0         40.22         31.99         5.65 o
   0   4   0        803.77        784.74        16.08 o
   1   4   0        131.30        131.39         7.20 o
   2   4   0        118.73        148.87         6.45 o
   3   4   0       1464.27       1479.00        26.30 o
   4   4   0        402.63        398.79        10.30 o
   5   4   0        225.44        218.97        12.36 o
   6   4   0         31.88         41.70        18.22 o
   7   4   0          1.32         18.39        14.65 o
  -4   5   0         13.24         13.65         9.89 o
  -3   5   0         15.55         25.67        16.33 o
  -2   5   0         47.75         55.45         6.40 o
  -1   5   0        197.86        188.74         7.81 o
   0   5   0          0.83          5.93         3.27 o
   1   5   0        364.58        373.11        10.78 o
   2   5   0        357.13        368.75        14.41 o
   3   5   0        425.77        411.66        11.33 o
   4   5   0          0.01         -3.70         3.70 o
   5   5   0          1.51          7.38         6.47 o
   6   5   0         34.76         45.98        15.33 o
   7   5   0          6.69          1.36        14.65 o
  -4   6   0          1.21        -16.01        19.42 o
  -3   6   0         42.79         50.33         9.51 o
  -2   6   0         13.17          1.23         7.14 o
  -1   6   0         72.56         68.64         6.97 o
   0   6   0        125.79        127.91         7.22 o
   1   6   0         19.75         17.30         4.33 o
   2   6   0          2.36          4.36         4.20 o
   3   6   0         24.63         23.44         5.07 o
   4   6   0        148.32        143.35         9.10 o
   5   6   0         74.39         76.64        16.69 o
   6   6   0          3.73          6.81        14.31 o
  -3   7   0          0.76         -5.11        20.78 o
  -2   7   0         23.32         28.50        12.54 o
  -1   7   0         20.72         16.37        30.14 o
   0   7   0          3.26        -10.07        10.07 o
   1   7   0         15.91         27.48         8.64 o
   2   7   0        121.94        128.01        14.11 o
   3   7   0         18.78         31.14        11.24 o
   4   7   0          0.17         -5.79        12.94 o
   5   7   0         66.56         92.99        18.05 o
   6   7   0          2.72          2.38        16.01 o
  -2   8   0          1.36          4.65        13.65 o
  -1   8   0          8.65          1.69        14.82 o
   0   8   0          7.93         -5.53        11.52 o
   1   8   0        192.60        197.03        17.85 o
   2   8   0          5.97         -4.40        10.95 o
   3   8   0         25.81          9.12        21.29 o
   4   8   0         45.94         70.85        18.39 o
   5   8   0          1.30         -5.45        16.35 o
   0   9   0          3.41         17.46        30.49 o
   1   9   0          0.11          5.49        13.42 o
   2   9   0         30.45         12.61        13.63 o
   3   9   0          4.11         -2.38        12.84 o
   4   9   0         14.58         10.22        17.03 o
  -4  -9   1         15.84         11.92        17.03 o
  -3  -9   1         43.01         50.75        19.42 o
  -2  -9   1          5.34          1.50        12.80 o
  -1  -9   1          3.16         -6.37        17.71 o
   0  -9   1          0.26          3.52        13.83 o
  -5  -8   1          4.35         -8.17        15.67 o
  -4  -8   1          6.88          8.52        15.67 o
  -3  -8   1          0.29          5.47        11.04 o
  -2  -8   1         53.29         44.96        12.80 o
  -1  -8   1         21.46         34.73        13.05 o
   0  -8   1         37.31         40.99        13.48 o
   1  -8   1          8.50          9.79        12.29 o
   2  -8   1         14.17         14.19        17.71 o
  -6  -7   1         17.91         15.33        16.35 o
  -5  -7   1          1.76         -9.20        13.97 o
  -4  -7   1          1.86         13.97        13.97 o
  -3  -7   1         55.35         61.65        11.66 o
  -2  -7   1         57.54         66.07        12.08 o
  -1  -7   1         55.30         55.97        11.43 o
   0  -7   1         24.41         16.19        10.88 o
   1  -7   1         60.44         36.75        12.26 o
   2  -7   1         56.19         52.26        24.52 o
   3  -7   1          0.91          8.61        13.22 o
  -6  -6   1         11.95          9.88        13.97 o
  -5  -6   1          6.87         14.99        12.60 o
  -4  -6   1         15.73         15.96         4.90 o
  -3  -6   1         28.38         28.41         4.90 o
  -2  -6   1          2.62         -1.54         3.93 o
  -1  -6   1        188.19        182.00        11.16 o
   0  -6   1        814.85        868.77        17.87 o
   1  -6   1         16.59         25.13         5.62 o
   2  -6   1          9.36          8.81         7.31 o
   3  -6   1         22.03         25.37        10.40 o
   4  -6   1          0.14        -18.39        19.42 o
  -7  -5   1          1.09         27.59        14.31 o
  -6  -5   1          1.49         -2.38        12.26 o
  -5  -5   1          6.40         14.86         7.32 o
  -4  -5   1          0.24          2.26         5.36 o
  -3  -5   1         77.79         82.73         5.78 o
  -2  -5   1        408.06        405.04        10.05 o
  -1  -5   1        112.05        120.12         8.15 o
   0  -5   1        101.37         99.60         5.83 o
   1  -5   1        303.54        294.99         9.32 o
   2  -5   1        151.03        142.86         9.75 o
   3  -5   1         14.58          4.69         7.11 o
   4  -5   1         19.44         37.65        11.41 o
  -7  -4   1          2.18         19.07        13.97 o
  -6  -4   1          6.63         16.74         6.60 o
  -5  -4   1          0.75         -4.81         4.81 o
  -4  -4   1        302.57        298.18        10.46 o
  -3  -4   1          6.37          6.64         3.02 o
  -2  -4   1        249.00        258.15         7.85 o
  -1  -4   1        802.33        841.79        18.61 o
   0  -4   1        776.28        796.98        14.59 o
   1  -4   1        330.06        361.13         9.21 o
   2  -4   1         35.81         37.56         6.72 o
   3  -4   1        203.83        194.43         9.60 o
   4  -4   1         77.05         73.46        11.78 o
   5  -4   1          2.72          0.70         8.97 o
  -7  -3   1          1.55         11.58        12.94 o
  -6  -3   1         78.71         77.51         9.03 o
  -5  -3   1         20.62         29.52         6.18 o
  -4  -3   1         29.61         45.76         8.62 o
  -3  -3   1        103.66         97.33         6.55 o
  -2  -3   1       1690.87       1689.91        25.39 o
  -1  -3   1         88.46         82.54         4.01 o
   0  -3   1        398.67        402.32         8.35 o
   1  -3   1       1813.43       1852.12        28.44 o
   2  -3   1        932.76        893.68        17.80 o
   3  -3   1         22.93         22.70         4.51 o
   4  -3   1          6.29          5.84         7.13 o
   5  -3   1         67.04         68.35        10.90 o
   6  -3   1          5.27         10.56        18.73 o
  -7  -2   1          0.20          0.34        12.60 o
  -6  -2   1         66.18         59.40        14.90 o
  -5  -2   1        292.09        295.90        12.80 o
  -4  -2   1        361.37        342.28        10.39 o
  -3  -2   1       1052.89       1098.80        19.31 o
  -2  -2   1        437.59        489.78         8.38 o
  -1  -2   1       2196.42       2194.66        28.51 o
   0  -2   1        254.79        265.15         5.24 o
   1  -2   1         10.01          5.80         1.94 o
   2  -2   1        863.38        875.21        16.43 o
   3  -2   1        211.14        198.11         9.97 o
   4  -2   1        165.52        174.39        11.95 o
   5  -2   1          2.00         -4.81         7.01 o
   6  -2   1          0.72         21.46        17.71 o
  -7  -1   1          8.37         16.35        14.31 o
  -6  -1   1         12.82         22.94         7.31 o
  -5  -1   1        405.20        368.26        21.61 o
  -4  -1   1         56.02         60.16         6.39 o
  -3  -1   1        487.03        489.23        11.50 o
  -2  -1   1       2237.46       2256.77        41.08 o
  -1  -1   1        187.32        184.03         4.24 o
   0  -1   1        407.48        440.66        10.12 o
   1  -1   1       2852.90       2705.74        35.19 o
   2  -1   1       2224.59       2216.50        32.58 o
   3  -1   1         40.40         53.64         4.37 o
   4  -1   1          5.44          9.16         4.03 o
   5  -1   1         14.62         12.36         5.37 o
   6  -1   1         26.94         24.66         8.86 o
  -6   0   1         10.39         14.40         5.60 o
  -5   0   1         17.93         10.38         6.78 o
  -4   0   1        140.95        163.68        11.65 o
  -3   0   1        331.46        324.78         8.57 o
  -2   0   1         29.45         36.60         2.69 o
  -1   0   1      12009.00      11813.96       680.21 o
   0   0   1        240.71        226.69         4.14 o
   1   0   1        313.64        311.15         5.27 o
   2   0   1        834.76        857.77        13.32 o
   3   0   1       1847.97       1866.70        27.25 o
   4   0   1        690.57        693.87        14.12 o
   5   0   1        299.31        287.03        16.52 o
   6   0   1         22.55         22.82        15.33 o
   7   0   1          0.22         -9.20        16.69 o
  -6   1   1         12.46         11.58        15.67 o
  -5   1   1        284.49        308.93        11.31 o
  -4   1   1          0.58         -1.03         2.78 o
  -3   1   1         70.02         79.37         3.93 o
  -2   1   1       1453.80       1435.41        20.43 o
  -1   1   1        265.90        255.12         7.34 o
   0   1   1          2.99         -1.37         1.37 o
   1   1   1       1408.55       1510.33        18.59 o
   2   1   1       1707.36       1765.11        23.74 o
   3   1   1         35.33         41.24         3.02 o
   4   1   1         61.58         64.12         4.17 o
   5   1   1        589.80        560.87        18.94 o
   6   1   1          8.30         14.36         7.40 o
   7   1   1          0.04          0.68        15.67 o
  -6   2   1          1.57          6.81        15.33 o
  -5   2   1        139.84        145.47        16.86 o
  -4   2   1        224.39        246.61         9.05 o
  -3   2   1        311.85        309.53         8.71 o
  -2   2   1         32.84         31.01         3.61 o
  -1   2   1        644.38        590.46        10.23 o
   0   2   1       1638.40       1572.88        23.26 o
   1   2   1      15697.65      17145.59       264.44 o
   2   2   1        317.40        326.41         7.11 o
   3   2   1        223.57        205.19         6.09 o
   4   2   1        218.41        231.92         6.87 o
   5   2   1         40.26         38.42         7.37 o
   6   2   1          5.85          9.83         7.22 o
   7   2   1         28.74         47.35        17.03 o
  -5   3   1          0.37         -2.74         7.74 o
  -4   3   1          7.70          4.22         4.95 o
  -3   3   1          1.56         -0.39         3.63 o
  -2   3   1        909.98        915.59        15.81 o
  -1   3   1        871.39        829.95        15.80 o
   0   3   1         18.41         22.39         3.12 o
   1   3   1        125.82        112.98        11.63 o
   2   3   1       1555.73       1582.70        27.15 o
   3   3   1         89.33        110.63         9.73 o
   4   3   1        181.08        193.34         8.08 o
   5   3   1        523.30        521.94        19.06 o
   6   3   1          4.61         11.20         7.11 o
   7   3   1          8.15         35.42        15.33 o
  -5   4   1          2.99          9.54         9.32 o
  -4   4   1         39.03         66.99        10.63 o
  -3   4   1         71.90         65.81         6.31 o
  -2   4   1        174.28        171.94        11.59 o
  -1   4   1         11.27         13.25         3.59 o
   0   4   1        323.91        314.27         9.15 o
   1   4   1        395.82        397.16        10.15 o
   2   4   1        203.86        227.10        11.80 o
   3   4   1        614.36        611.34        13.71 o
   4   4   1         95.32         98.46         9.44 o
   5   4   1         92.21         97.25         9.56 o
   6   4   1        201.03        170.99        20.44 o
   7   4   1          3.02         28.27        16.01 o
  -4   5   1          0.62         11.63        16.18 o
  -3   5   1         17.56         25.11         7.53 o
  -2   5   1        217.11        213.93         9.89 o
  -1   5   1        286.33        284.04        10.86 o
   0   5   1         23.12         20.56         4.26 o
   1   5   1        135.58        140.07        10.08 o
   2   5   1        552.51        560.17        17.21 o
   3   5   1         28.68         25.12         4.54 o
   4   5   1          0.16          1.24         4.12 o
   5   5   1         31.32         47.81         9.71 o
   6   5   1         89.92         83.11        18.05 o
   7   5   1          0.44         -3.07        15.67 o
  -4   6   1         18.96         31.07        12.10 o
  -3   6   1         23.55         32.83         8.63 o
  -2   6   1          0.11          0.85         6.71 o
  -1   6   1        111.32        117.22        12.44 o
   0   6   1        145.79        155.77         7.93 o
   1   6   1        150.54        141.68         8.15 o
   2   6   1         16.49         14.13         5.36 o
   3   6   1         22.15         29.13         5.25 o
   4   6   1        204.06        204.37        14.31 o
   5   6   1          2.19        -13.28        13.28 o
   6   6   1          0.15          6.13        15.33 o
  -3   7   1          2.95          6.81        22.48 o
  -2   7   1         19.11         10.41        11.19 o
  -1   7   1         29.64         24.76        11.86 o
   0   7   1          2.29          0.63        16.69 o
   1   7   1         58.25         65.03        25.38 o
   2   7   1        122.40        117.37        14.05 o
   3   7   1         12.36          9.23        10.38 o
   4   7   1          2.23         -1.81        17.20 o
   5   7   1          0.84          4.43        14.65 o
   6   7   1          4.42          4.43        16.01 o
  -2   8   1          0.74          3.81        13.40 o
  -1   8   1          5.29         10.44        12.85 o
   0   8   1        109.72        114.93        15.76 o
   1   8   1          5.21          4.52        11.75 o
   2   8   1          8.23         17.96        12.02 o
   3   8   1          9.19         12.44        11.63 o
   4   8   1          0.67         15.33        16.01 o
   5   8   1          2.06         11.24        16.69 o
   0   9   1          0.01          9.47        13.75 o
   1   9   1         12.45         18.71        15.67 o
   2   9   1          7.56         10.22        13.26 o
   3   9   1          4.56         -4.84        13.19 o
   4   9   1          0.83        -10.22        17.37 o
  -4  -9   2          8.60         20.10        17.71 o
  -3  -9   2          0.59        -12.94        16.01 o
  -2  -9   2         38.70         43.45        14.40 o
  -1  -9   2          0.02         -6.40        28.10 o
   0  -9   2          3.32          3.54        13.82 o
  -5  -8   2         14.56         14.99        16.69 o
  -4  -8   2          0.41         -6.81        14.65 o
  -3  -8   2         52.61         61.65        17.71 o
  -2  -8   2          0.28         -2.36        10.71 o
  -1  -8   2         24.99         13.42        15.84 o
   0  -8   2         23.64         26.41        13.17 o
   1  -8   2         32.22         11.97        12.83 o
   2  -8   2         21.30         27.66        14.30 o
  -6  -7   2          6.69         16.35        15.67 o
  -5  -7   2         49.74         69.15        16.69 o
  -4  -7   2         13.36         34.06        14.65 o
  -3  -7   2         70.58         59.17        11.53 o
  -2  -7   2        151.83        160.26        14.82 o
  -1  -7   2          0.16         -0.38         9.98 o
   0  -7   2         39.34         49.25        11.74 o
   1  -7   2         64.88         60.38        13.26 o
   2  -7   2         21.36          8.49        11.45 o
   3  -7   2         16.13         11.57        13.17 o
  -6  -6   2          0.01          7.83        13.28 o
  -5  -6   2         16.89         27.93        13.28 o
  -4  -6   2        147.51        143.56        10.97 o
  -3  -6   2         45.26         46.45         5.51 o
  -2  -6   2          1.80         -0.47         3.99 o
  -1  -6   2        948.17       1054.37        19.91 o
   0  -6   2         30.77         34.40         5.12 o
   1  -6   2         12.49         26.18         6.11 o
   2  -6   2         53.19         55.38         9.01 o
   3  -6   2         29.42         16.29        11.95 o
   4  -6   2         15.43          8.17        21.80 o
  -6  -5   2         12.38         20.10        12.26 o
  -5  -5   2        151.49        151.38        10.39 o
  -4  -5   2          6.06         10.07         5.30 o
  -3  -5   2        101.54        106.19         6.04 o
  -2  -5   2        488.15        511.76        14.19 o
  -1  -5   2         16.63         18.57         3.53 o
   0  -5   2         58.32         57.97         4.86 o
   1  -5   2        240.93        239.92         8.66 o
   2  -5   2        127.86        127.22         8.46 o
   3  -5   2          1.61          2.38         7.03 o
   4  -5   2         12.51         21.42        10.46 o
  -6  -4   2          0.49          6.34         5.72 o
  -5  -4   2        162.24        161.24        21.29 o
  -4  -4   2        301.07        313.61        16.01 o
  -3  -4   2         36.94         31.63         3.29 o
  -2  -4   2          3.23          4.54         2.41 o
  -1  -4   2        236.95        236.17         6.77 o
   0  -4   2        700.58        763.39        16.89 o
   1  -4   2        225.18        218.75         7.45 o
   2  -4   2        158.04        158.85         8.23 o
   3  -4   2        189.18        191.55         9.76 o
   4  -4   2          7.39          7.30         7.43 o
   5  -4   2          3.13         -9.16         9.16 o
  -6  -3   2         32.61         44.90         6.74 o
  -5  -3   2          3.92         -2.50         4.27 o
  -4  -3   2          7.27          2.93         3.19 o
  -3  -3   2        942.07        942.05        21.70 o
  -2  -3   2        740.39        725.33        11.02 o
  -1  -3   2        747.88        795.85        13.29 o
   0  -3   2         68.56         67.62         4.89 o
   1  -3   2        877.47        829.04        14.73 o
   2  -3   2        105.99        100.87         7.14 o
   3  -3   2         17.60         14.89         4.50 o
   4  -3   2         99.75         87.82         9.12 o
   5  -3   2         73.83         84.29        11.69 o
   6  -3   2         11.42         33.38        20.44 o
  -6  -2   2         27.77         28.54         6.42 o
  -5  -2   2        242.15        249.33        10.86 o
  -4  -2   2        335.08        346.57         9.82 o
  -3  -2   2       1136.34       1220.79        37.66 o
  -2  -2   2       1296.85       1337.04        28.07 o
  -1  -2   2        943.64        976.03        13.57 o
   0  -2   2       3041.82       3101.32        76.44 o
   1  -2   2        225.20        207.60         5.69 o
   2  -2   2        208.24        232.49         6.44 o
   3  -2   2        440.91        441.88        12.14 o
   4  -2   2         72.61         80.21         6.76 o
   5  -2   2          2.61         19.77        24.52 o
   6  -2   2         36.50         38.21        10.62 o
  -6  -1   2         45.12         62.09         8.02 o
  -5  -1   2         44.46         41.68         6.01 o
  -4  -1   2        231.65        232.20         7.61 o
  -3  -1   2       1659.29       1737.38        32.36 o
  -1  -1   2       2901.57       2835.36        39.07 o
   0  -1   2        250.16        259.96         3.96 o
   1  -1   2       1880.90       1795.66        24.07 o
   2  -1   2       1320.03       1263.92        22.45 o
   3  -1   2        149.06        157.17         9.69 o
   4  -1   2         30.96         34.39         4.74 o
   5  -1   2        113.88        111.98        10.42 o
   6  -1   2         24.19         15.28         9.02 o
  -6   0   2          7.94         10.47         4.91 o
  -5   0   2          9.14          4.41         3.88 o
  -4   0   2        928.98        904.97        19.01 o
  -3   0   2        101.54         94.15         4.33 o
  -2   0   2         34.40         42.28         5.07 o
  -1   0   2       1016.47        984.72        68.80 o
   0   0   2        197.69        197.94         4.18 o
   1   0   2        654.38        674.43        10.63 o
   2   0   2       1634.23       1658.69        25.14 o
   3   0   2        902.27        898.34        17.36 o
   4   0   2        424.56        419.62        11.08 o
   5   0   2         42.04         45.96         7.49 o
   6   0   2         12.93         26.91        16.01 o
   7   0   2         18.89         40.53        20.44 o
  -6   1   2         30.18         11.92        15.33 o
  -5   1   2          2.80          2.79         5.41 o
  -4   1   2         26.31         23.94         3.89 o
  -3   1   2        479.08        449.33         9.61 o
  -2   1   2       1465.48       1382.94        21.99 o
  -1   1   2       1718.03       1630.23        22.43 o
   0   1   2        141.66        136.06         3.14 o
   1   1   2       3961.45       4033.34        51.97 o
   2   1   2       2073.05       2023.72        30.08 o
   3   1   2        499.76        526.33        10.58 o
   4   1   2        765.01        757.47        18.29 o
   5   1   2         15.50         11.68         3.60 o
   6   1   2          0.96          4.77        14.65 o
   7   1   2          1.82          9.88        17.37 o
  -6   2   2          1.88         -6.47        14.99 o
  -5   2   2          9.63         10.49         6.91 o
  -4   2   2         18.18         11.79         4.55 o
  -3   2   2        119.79        123.48         8.45 o
  -2   2   2        631.43        624.68        12.32 o
  -1   2   2        883.71        835.81        13.39 o
   0   2   2      34763.88      32975.49       454.14 o
   1   2   2        454.31        458.47        10.32 o
   2   2   2          9.51         16.96         2.56 o
   3   2   2       1480.88       1472.78        25.99 o
   4   2   2        132.14        161.11         7.07 o
   5   2   2        152.67        170.35        12.14 o
   6   2   2          3.36          1.70        14.31 o
   7   2   2          0.28         30.66        17.37 o
  -5   3   2          0.80          8.09         7.81 o
  -4   3   2        105.46         84.13         7.57 o
  -3   3   2        207.67        214.71        10.81 o
  -2   3   2        417.51        413.11        10.15 o
  -1   3   2        320.42        311.59         8.88 o
   0   3   2        408.95        406.97         9.60 o
   1   3   2       2458.80       2569.59        42.13 o
   2   3   2       1691.25       1761.33        46.66 o
   3   3   2        208.12        207.11         7.43 o
   4   3   2         98.57        105.45         9.78 o
   5   3   2         33.19         46.42         5.08 o
   6   3   2         44.97         33.04        15.67 o
   7   3   2          0.01         -5.45        14.99 o
  -5   4   2          0.10         19.42        17.71 o
  -4   4   2        111.01        135.57        12.52 o
  -3   4   2         58.82         60.18         6.16 o
  -2   4   2         26.85         30.96         5.13 o
  -1   4   2        669.40        639.35        14.16 o
   0   4   2        451.99        459.50        11.37 o
   1   4   2        699.60        723.61        15.21 o
   2   4   2          8.54         13.16         4.09 o
   3   4   2        134.51        124.10         7.47 o
   4   4   2        306.89        309.74        10.07 o
   5   4   2         71.13         71.82         6.78 o
   6   4   2          4.97         -4.77        13.97 o
   7   4   2         30.24         57.22        18.05 o
  -4   5   2          2.96         -7.91        12.09 o
  -3   5   2         32.44         30.74         7.66 o
  -2   5   2         57.81         62.14         6.64 o
  -1   5   2         83.47         92.70         6.95 o
   0   5   2         23.06         28.67         4.90 o
   1   5   2        531.51        565.58        13.89 o
   2   5   2        262.89        258.20         9.28 o
   3   5   2        278.49        293.88        10.13 o
   4   5   2          3.37          2.84         4.20 o
   5   5   2        138.53        154.22         9.49 o
   6   5   2         84.73        106.95        20.10 o
   7   5   2          6.87        -10.22        16.69 o
  -4   6   2          4.53         14.11        11.08 o
  -3   6   2          7.21         17.29        14.48 o
  -2   6   2         19.12         19.29         7.71 o
  -1   6   2          1.33         -4.43         4.43 o
   0   6   2         96.85         94.38         7.29 o
   1   6   2          6.00         10.95         4.70 o
   2   6   2          0.89          4.83         3.08 o
   3   6   2        597.63        600.48        15.52 o
   4   6   2        142.22        152.37        10.16 o
   5   6   2         61.47         54.50        16.69 o
   6   6   2          9.55         -9.54        15.67 o
  -3   7   2          4.81         -8.17        21.12 o
  -2   7   2          6.13        -10.46        10.46 o
  -1   7   2         16.91         33.65         8.46 o
   0   7   2          1.65         -6.96         6.96 o
   1   7   2         72.26         84.92         9.80 o
   2   7   2         57.63         51.81        12.17 o
   3   7   2         68.92         78.76        12.99 o
   4   7   2          3.75         12.15        10.77 o
   5   7   2          7.72         15.33        16.35 o
   6   7   2         22.51          7.49        17.03 o
  -2   8   2          0.28         -3.61        13.04 o
  -1   8   2         12.88         18.19        23.50 o
   0   8   2          9.23         12.04        12.58 o
   1   8   2          0.34          3.52        11.62 o
   2   8   2          0.91        -10.80        10.80 o
   3   8   2          3.77          8.38        11.93 o
   4   8   2         37.90         36.37        12.94 o
   5   8   2         22.51         16.35        17.37 o
   0   9   2          0.02        -11.27        12.83 o
   1   9   2          3.08         11.23        13.67 o
   2   9   2         15.80          4.64        13.33 o
   3   9   2          1.79         -6.04        17.88 o
   4   9   2          0.47         25.55        18.73 o
  -3  -9   3         89.58         77.32        20.78 o
  -2  -9   3          0.31        -15.67        15.67 o
  -1  -9   3          1.23          7.23        13.81 o
   0  -9   3         17.71         20.74        14.48 o
  -5  -8   3          8.62         11.92        15.67 o
  -4  -8   3         81.23         49.05        16.69 o
  -3  -8   3         41.77         54.50        17.37 o
  -2  -8   3         81.11         74.96        13.70 o
  -1  -8   3         22.39         16.32        12.02 o
   0  -8   3          5.99          0.85        14.65 o
   1  -8   3          8.30          9.70        13.01 o
   2  -8   3         13.84         19.71        14.29 o
  -5  -7   3          4.49         23.16        13.97 o
  -4  -7   3        113.88        124.33        18.39 o
  -3  -7   3        199.34        186.32        20.78 o
  -2  -7   3         49.80         48.22        11.31 o
  -1  -7   3         13.40         25.80        18.05 o
   0  -7   3         14.48         16.69        11.39 o
   1  -7   3         71.38         55.69        13.17 o
   2  -7   3          0.35         15.80        12.11 o
   3  -7   3          3.43          0.21        12.79 o
  -6  -6   3          0.05          8.52        12.94 o
  -5  -6   3          6.20         -1.36        11.92 o
  -4  -6   3         22.60         35.37         7.11 o
  -3  -6   3          1.24          0.72         4.11 o
  -2  -6   3        158.30        145.60         7.97 o
  -1  -6   3        138.42        140.48         7.28 o
   0  -6   3        111.99        116.78         9.33 o
   1  -6   3          0.74         11.00         6.67 o
   2  -6   3        158.23        133.85        16.86 o
   3  -6   3         53.52         57.28        13.90 o
   4  -6   3         11.89          1.36        21.80 o
  -6  -5   3         24.10         11.44         6.24 o
  -5  -5   3          2.79          2.42         5.30 o
  -4  -5   3          0.67         -2.88         4.77 o
  -3  -5   3        256.52        251.30         8.47 o
  -2  -5   3        192.20        191.58         7.80 o
  -1  -5   3        108.43        119.25         5.97 o
   0  -5   3        322.83        339.78         9.57 o
   1  -5   3        375.80        403.68        11.09 o
   2  -5   3        232.37        272.18        18.54 o
   3  -5   3          0.50         -1.54         7.28 o
   4  -5   3         46.99         46.19        10.10 o
  -6  -4   3         28.67         32.56         6.18 o
  -5  -4   3         10.45          8.35         4.90 o
  -4  -4   3         43.25         44.53         5.61 o
  -3  -4   3         16.99         22.23         2.91 o
  -2  -4   3        159.46        158.47         5.39 o
  -1  -4   3       1111.40       1144.09        25.02 o
   0  -4   3       3160.24       3319.52        62.59 o
   1  -4   3          0.62         -1.03         2.93 o
   2  -4   3        128.71        124.18         8.31 o
   3  -4   3        199.63        212.19        17.26 o
   4  -4   3          6.77          0.21        10.95 o
   5  -4   3          3.13         16.12        10.59 o
  -6  -3   3          2.86         12.79         4.95 o
  -5  -3   3         14.13         23.52         4.79 o
  -4  -3   3          2.76          3.27         3.23 o
  -3  -3   3        176.62        157.50         6.20 o
  -2  -3   3        520.14        454.55         8.25 o
  -1  -3   3         25.97         20.89         2.42 o
   0  -3   3        787.86        784.07        14.82 o
   1  -3   3       1410.01       1425.09        21.08 o
   2  -3   3        525.85        548.09        15.23 o
   3  -3   3         20.11         21.72         5.02 o
   4  -3   3        102.90        103.26        10.07 o
   5  -3   3         17.33         30.71        10.40 o
   6  -3   3          3.40         17.03        20.44 o
  -6  -2   3         18.86         19.41         8.17 o
  -5  -2   3          3.50         10.77         7.82 o
  -4  -2   3        195.85        196.64         8.70 o
  -3  -2   3          8.79         15.55         3.42 o
  -2  -2   3        833.46        794.34        15.89 o
  -1  -2   3       1593.63       1581.25        19.47 o
   0  -2   3       1574.23       1563.09        24.22 o
   1  -2   3        365.71        357.72         9.54 o
   2  -2   3        466.73        451.45        11.25 o
   3  -2   3        847.57        849.98        16.31 o
   4  -2   3        164.75        171.08         8.99 o
   5  -2   3         17.82         11.43         8.45 o
   6  -2   3          6.87          0.60         9.24 o
  -6  -1   3         29.01         35.46         4.60 o
  -5  -1   3          5.43          8.74         4.52 o
  -4  -1   3         68.60         71.80        11.95 o
  -1  -1   3         60.25         72.55         2.26 o
   0  -1   3       1478.54       1486.89        21.87 o
   1  -1   3       4208.68       4228.28        66.77 o
   2  -1   3       1588.64       1535.99        28.86 o
   3  -1   3          3.77          2.84         3.21 o
   4  -1   3         90.76         96.62         9.16 o
   5  -1   3        251.93        262.42        16.41 o
   6  -1   3         19.28         14.55         9.54 o
  -6   0   3          3.84         -2.57         5.98 o
  -5   0   3        248.10        246.06        11.60 o
  -4   0   3        310.18        314.12         7.42 o
  -3   0   3        437.48        454.76         8.41 o
  -2   0   3         59.47         73.57        20.44 o
  -1   0   3       4679.37       4562.02        78.03 o
   0   0   3        203.38        198.48         6.11 o
   1   0   3        103.92         89.51         4.74 o
   2   0   3       1491.93       1557.37        33.73 o
   3   0   3        200.80        170.16         6.88 o
   4   0   3        271.12        274.74         9.47 o
   5   0   3          2.58          5.55         4.39 o
   6   0   3          8.03          2.72        15.67 o
   7   0   3         17.47         15.67        19.42 o
  -6   1   3          5.25         -5.79        13.28 o
  -5   1   3        112.56        115.10        11.94 o
  -4   1   3          0.11         -0.87         3.93 o
  -3   1   3        594.10        604.54        16.87 o
  -2   1   3       1221.57       1204.31        21.92 o
  -1   1   3        138.77        129.87         3.48 o
   0   1   3        661.42        637.43         9.56 o
   1   1   3       2795.22       2788.40        35.94 o
   2   1   3       1798.55       1819.55        30.89 o
   3   1   3        182.38        199.37         7.34 o
   4   1   3          3.50          1.69         3.39 o
   5   1   3         81.29         88.95         6.57 o
   6   1   3         74.99         99.80        20.44 o
   7   1   3          0.61          0.00        17.37 o
  -6   2   3          3.51          1.70        14.65 o
  -5   2   3          0.33          4.84         4.77 o
  -4   2   3         69.94         65.27         5.74 o
  -3   2   3        270.88        267.38         7.31 o
  -2   2   3          1.50          0.17         2.22 o
  -1   2   3       1928.76       1801.48        25.52 o
   0   2   3        150.48        159.52         4.89 o
   1   2   3       1865.28       2041.26        33.83 o
   2   2   3       1293.99       1314.52        24.26 o
   3   2   3       2456.37       2426.42        40.89 o
   4   2   3        609.86        592.51        14.02 o
   5   2   3        180.85        202.77        10.99 o
   6   2   3        108.65        102.87        20.44 o
   7   2   3          2.25         29.63        18.39 o
  -5   3   3         74.13         84.78        10.55 o
  -4   3   3          8.50          8.27         4.98 o
  -3   3   3         35.91         32.83         4.67 o
  -2   3   3        480.11        472.21        10.99 o
  -1   3   3         18.51         14.59         2.96 o
   0   3   3          4.66          3.38         3.24 o
   1   3   3       1029.23       1025.89        19.18 o
   2   3   3        605.36        583.02        18.63 o
   3   3   3          0.63         -1.51         3.74 o
   4   3   3        155.23        157.30         7.69 o
   5   3   3        601.54        586.30        14.63 o
   6   3   3          0.51          0.34        14.65 o
   7   3   3          0.61          9.20        16.35 o
  -5   4   3         24.30         18.39        16.69 o
  -4   4   3         21.88         22.05        17.88 o
  -3   4   3          3.34          2.88         4.55 o
  -2   4   3          9.83         11.32         5.28 o
  -1   4   3        477.55        451.16        18.14 o
   0   4   3        592.12        579.34        13.30 o
   1   4   3       4045.68       4286.68        69.11 o
   2   4   3        714.73        738.69        18.54 o
   3   4   3        159.37        165.64        10.91 o
   4   4   3        205.01        225.92        15.29 o
   5   4   3         21.64         26.31         5.25 o
   6   4   3          0.34        -13.97        13.97 o
   7   4   3         14.01         21.46        18.05 o
  -4   5   3          1.92          6.81        17.37 o
  -3   5   3          0.54          3.14         8.36 o
  -2   5   3        164.44        157.04         8.86 o
  -1   5   3        119.26        111.86         7.14 o
   0   5   3         10.77         11.78         4.22 o
   1   5   3         88.04         93.17         6.40 o
   2   5   3        579.01        602.96        14.81 o
   3   5   3          2.34          3.70         3.93 o
   4   5   3        138.56        145.45         8.39 o
   5   5   3        251.86        272.26        17.56 o
   6   5   3          1.70        -14.65        14.65 o
   7   5   3          2.03         22.14        18.73 o
  -4   6   3          2.81         -6.13        20.10 o
  -3   6   3          9.42          6.83        19.24 o
  -2   6   3         16.71         -2.21         7.08 o
  -1   6   3          7.20          5.91         8.64 o
   0   6   3        143.91        156.65         8.95 o
   1   6   3         49.63         45.60         5.84 o
   2   6   3         22.95         23.82         5.27 o
   3   6   3        113.68        109.50        10.57 o
   4   6   3          1.94          5.59         9.80 o
   5   6   3          4.59          8.86        15.33 o
   6   6   3        186.52        171.67        24.18 o
  -3   7   3          3.95         -5.79        20.78 o
  -2   7   3         25.34         47.44        12.54 o
  -1   7   3         20.15         16.72         8.43 o
   0   7   3          0.18          4.52         7.55 o
   1   7   3         37.92         38.20         8.57 o
   2   7   3         73.21         79.30        13.38 o
   3   7   3          0.25         -1.14        10.38 o
   4   7   3          5.35          7.29        10.91 o
   5   7   3         15.17         -0.34        16.01 o
   6   7   3         40.66         34.40        19.42 o
  -2   8   3          1.22         33.72        24.18 o
  -1   8   3         16.48         18.82        12.47 o
   0   8   3          7.22          6.88        15.33 o
   1   8   3         12.72          9.08        12.17 o
   2   8   3          0.08         -7.14        11.74 o
   3   8   3         10.88          8.99        12.08 o
   4   8   3         61.93         32.95        13.33 o
   5   8   3          3.85         -7.83        16.35 o
   0   9   3          0.15          6.45        14.04 o
   1   9   3         10.53          9.35        13.40 o
   2   9   3         14.14         21.18        14.15 o
   3   9   3          0.15          3.07        13.81 o
   4   9   3          1.18        -17.03        17.37 o
  -3  -9   4          2.89         12.94        16.69 o
  -2  -9   4          0.56          5.11        16.35 o
  -1  -9   4          0.89          9.96        13.77 o
  -4  -8   4         42.14         43.94        16.69 o
  -3  -8   4         62.28         69.49        19.07 o
  -2  -8   4         17.10          6.71        11.77 o
  -1  -8   4         51.11         57.42        13.81 o
   0  -8   4          5.64         -1.50        12.19 o
   1  -8   4         34.86         22.40        27.25 o
  -5  -7   4          0.89         -2.04        12.94 o
  -4  -7   4         35.21         13.62        13.62 o
  -3  -7   4          1.22         -1.70        12.26 o
  -2  -7   4        166.93        171.65        15.15 o
  -1  -7   4         30.09         24.11        10.95 o
   0  -7   4         46.63         44.22        12.35 o
   1  -7   4        115.48        108.66        14.88 o
   2  -7   4          8.28         17.16        12.83 o
   3  -7   4          1.29         11.13        13.11 o
  -6  -6   4         17.59         -3.07        12.26 o
  -5  -6   4         88.42         92.99        15.33 o
  -4  -6   4         12.95          2.38        11.24 o
  -3  -6   4        183.39        182.04         9.40 o
  -2  -6   4          9.52          6.18         4.50 o
  -1  -6   4        168.00        165.20         8.95 o
   0  -6   4         44.18         40.24         6.45 o
   1  -6   4        119.99        100.56        16.69 o
   2  -6   4        101.99         90.97        14.26 o
   3  -6   4          4.20         -7.59        11.40 o
   4  -6   4          0.82         29.97        24.52 o
  -6  -5   4         14.39         11.16         5.86 o
  -5  -5   4         50.80         49.08         6.93 o
  -4  -5   4          0.61         -0.97         4.50 o
  -3  -5   4        375.35        354.72         9.85 o
  -2  -5   4        415.17        408.59        11.04 o
  -1  -5   4          0.23         -1.85         3.52 o
   0  -5   4        238.39        235.76        12.09 o
   1  -5   4        224.15        228.67         9.03 o
   2  -5   4         67.75         66.19         8.98 o
   3  -5   4        128.49        106.95        10.88 o
   4  -5   4          1.35          1.51        12.28 o
  -6  -4   4          0.08         -1.02         5.45 o
  -5  -4   4         34.09         30.30         5.29 o
  -4  -4   4        221.28        205.69        11.75 o
  -3  -4   4         34.05         42.13         5.15 o
  -2  -4   4         60.53         61.21         3.85 o
  -1  -4   4       2201.94       2381.43        35.78 o
   0  -4   4          4.68         -2.37         2.37 o
   1  -4   4         14.12         15.61         3.72 o
   2  -4   4        473.44        470.48        13.75 o
   3  -4   4        249.33        236.47        13.32 o
   4  -4   4         54.96         67.97         9.86 o
   5  -4   4          0.28         -6.70         9.95 o
  -6  -3   4         12.79         60.63        29.97 o
  -5  -3   4        127.28        124.33         8.86 o
  -4  -3   4         65.69         54.03         6.29 o
  -3  -3   4        292.77        266.98         8.01 o
  -2  -3   4        979.13        979.20        14.02 o
  -1  -3   4          3.33          4.77         1.97 o
   0  -3   4        261.50        266.57         6.76 o
   1  -3   4       1021.37       1023.68        17.96 o
   2  -3   4        251.33        254.89         8.33 o
   3  -3   4          2.72          2.06         3.84 o
   4  -3   4        119.80        109.83        10.47 o
   5  -3   4         48.78         42.90        12.77 o
   6  -3   4          0.18        -19.76        19.76 o
  -6  -2   4         13.79         10.56        29.97 o
  -5  -2   4        191.52        190.06        38.15 o
  -2  -2   4         52.72         49.17         2.66 o
  -1  -2   4        787.88        762.92        10.38 o
   0  -2   4       1727.18       1748.72        23.81 o
   1  -2   4        391.63        395.80         8.89 o
   2  -2   4        768.35        754.76        14.47 o
   3  -2   4        489.31        489.86        11.69 o
   4  -2   4         22.15         39.95         6.01 o
   5  -2   4         17.91         10.61         7.68 o
   6  -2   4          5.14          6.45        10.21 o
  -6  -1   4         19.74         26.91         7.15 o
  -5  -1   4          6.77          2.32         9.20 o
  -4  -1   4         13.83        -11.92        23.84 o
  -3  -1   4        756.07        716.32        69.49 o
  -1  -1   4        415.62        410.41         9.13 o
   0  -1   4        399.10        432.25         9.77 o
   1  -1   4       1430.43       1397.08        24.50 o
   2  -1   4         52.10         45.86         5.60 o
   3  -1   4          1.11          3.53         3.64 o
   4  -1   4        318.66        315.72        11.10 o
   5  -1   4        176.16        161.81        15.85 o
   6  -1   4          4.93          4.73         9.38 o
  -6   0   4          5.39          0.34         6.81 o
  -5   0   4         74.65         72.43         6.46 o
  -4   0   4         67.01         84.33         4.17 o
  -3   0   4        182.97        132.50        31.00 o
  -2   0   4       1931.19       2164.28       144.76 o
  -1   0   4       1609.49       1593.79        28.78 o
   0   0   4       3384.34       3303.96        44.78 o
   1   0   4        280.14        262.89         9.42 o
   2   0   4        130.92        147.83        10.46 o
   3   0   4        959.10        907.23        18.67 o
   4   0   4         82.01         93.81         6.67 o
   5   0   4          2.16         -0.92         4.43 o
   7   0   4          5.81          8.52        20.10 o
  -6   1   4          7.22          8.17        12.60 o
  -5   1   4          2.15          0.07         7.33 o
  -4   1   4        208.51        186.88         7.08 o
  -3   1   4        763.69        756.52        20.35 o
  -2   1   4        469.66        435.79         9.84 o
  -1   1   4        940.09        921.19        13.61 o
   0   1   4       1113.71       1102.34        15.18 o
   1   1   4       1892.87       1833.97        28.99 o
   2   1   4       1550.18       1564.27        30.80 o
   3   1   4         43.90         55.73         5.06 o
   4   1   4        135.18        137.77         7.43 o
   5   1   4        231.79        223.11        14.99 o
   6   1   4         44.71         21.46        17.03 o
   7   1   4          0.34          9.88        19.07 o
  -6   2   4         14.20          0.00        13.97 o
  -5   2   4          0.50          2.60         4.82 o
  -4   2   4        438.26        439.70        17.11 o
  -3   2   4         11.48         10.95         3.22 o
  -2   2   4          5.80          4.43         2.13 o
  -1   2   4        597.11        558.52         9.87 o
   0   2   4        672.24        613.62        11.88 o
   1   2   4        266.93        257.88         9.20 o
   2   2   4        767.88        738.99        39.04 o
   3   2   4        585.28        587.41        12.39 o
   4   2   4        101.99        112.93         6.41 o
   5   2   4        137.04        123.32         8.12 o
   6   2   4         42.49         28.27        17.03 o
   7   2   4         27.75          8.86        18.73 o
  -5   3   4          0.65          4.09        13.28 o
  -4   3   4          2.87          2.20         4.95 o
  -3   3   4        162.29        160.39         7.34 o
  -2   3   4        419.30        415.72        11.56 o
  -1   3   4        262.71        248.02        12.16 o
   0   3   4        137.57        139.57         8.11 o
   1   3   4       1948.63       2002.18        34.13 o
   2   3   4        740.32        709.74        15.31 o
   3   3   4        136.71        148.03        14.26 o
   4   3   4        705.34        674.41        17.26 o
   5   3   4         44.76         35.92         5.75 o
   6   3   4          1.57        -14.31        15.33 o
   7   3   4          1.71        -11.92        17.37 o
  -5   4   4          0.32         -7.49        14.99 o
  -4   4   4         14.27          9.45         7.83 o
  -3   4   4         22.08         25.02         6.19 o
  -2   4   4        100.59        119.69        11.75 o
  -1   4   4        243.01        247.45         8.65 o
   0   4   4       3981.07       3972.12        62.82 o
   1   4   4        916.00        950.78        19.29 o
   2   4   4        330.46        357.54        10.59 o
   3   4   4        975.67        993.41        22.52 o
   4   4   4        160.31        155.73         8.50 o
   5   4   4         89.05        106.56         7.76 o
   6   4   4          2.49        -14.31        14.31 o
   7   4   4          2.17        -16.69        16.69 o
  -4   5   4         23.17         25.68        10.20 o
  -3   5   4         43.97         57.57        10.40 o
  -2   5   4         51.50         54.83         8.67 o
  -1   5   4         16.24         17.99         4.80 o
   0   5   4        229.95        232.51        12.97 o
   1   5   4        598.44        623.72        15.26 o
   2   5   4        488.10        490.81        13.36 o
   3   5   4          8.41          6.95         4.40 o
   4   5   4         43.57         47.64         7.71 o
   5   5   4         20.70          4.91        12.60 o
   6   5   4         20.16         17.71        17.37 o
   7   5   4          0.57          8.86        18.73 o
  -3   6   4          1.59         -2.29         9.81 o
  -2   6   4          1.17          2.82         7.01 o
  -1   6   4        172.62        159.73        11.37 o
   0   6   4         98.60         91.07         7.51 o
   1   6   4        104.17         89.30         7.20 o
   2   6   4          9.09         13.17         6.46 o
   3   6   4         85.86         88.32         7.59 o
   4   6   4         64.87         72.45        19.76 o
   5   6   4         20.12         18.42        11.55 o
   6   6   4          0.88         30.31        18.73 o
  -3   7   4          3.57         13.97        22.14 o
  -2   7   4          2.46          9.54        16.52 o
  -1   7   4          5.31          1.84         7.72 o
   0   7   4          7.64         -6.11         7.16 o
   1   7   4         81.96         89.11        10.25 o
   2   7   4         18.92         17.73        16.52 o
   3   7   4         49.78         39.79        11.88 o
   4   7   4         10.79         -1.45        10.91 o
   5   7   4         48.71         42.92        18.73 o
   6   7   4         25.01         28.27        19.76 o
  -2   8   4          2.54         21.80        24.18 o
  -1   8   4          1.37         -2.72        12.77 o
   0   8   4          4.86         18.63        12.58 o
   1   8   4          0.14         -1.74        11.69 o
   2   8   4          3.53          3.70        12.26 o
   3   8   4         97.61        110.80        15.71 o
   4   8   4         14.11         21.83        13.08 o
   5   8   4          3.41          7.49        18.05 o
   0   9   4          0.51          1.60        16.69 o
   1   9   4          4.76         -3.93        13.22 o
   2   9   4          2.38         -0.05        13.34 o
   3   9   4          3.92        -13.17        13.17 o
   4   9   4          3.17          9.78        14.11 o
  -4  -8   5          1.25          9.88        16.01 o
  -3  -8   5         22.14         19.76        14.99 o
  -2  -8   5          5.73         16.35        15.33 o
  -1  -8   5         55.86         73.38        17.71 o
   0  -8   5         16.76         11.73        12.84 o
   1  -8   5          7.13          3.08        13.75 o
  -5  -7   5          5.32        -10.56        13.28 o
  -4  -7   5          1.61          8.86        13.62 o
  -3  -7   5        269.97        231.96        23.16 o
  -2  -7   5          8.36          2.66         9.89 o
  -1  -7   5          0.08          0.74        10.43 o
   0  -7   5        132.26        128.49        14.98 o
   1  -7   5         34.34         45.80        13.17 o
   2  -7   5          0.13          7.32        12.51 o
  -5  -6   5         29.18         14.65        12.26 o
  -4  -6   5        128.94         96.39        14.99 o
  -3  -6   5         14.91         19.76        12.94 o
  -2  -6   5        535.80        528.15        49.56 o
  -1  -6   5        145.07        161.67        39.17 o
   0  -6   5         88.31         93.58        12.74 o
   1  -6   5         16.18          7.20        12.94 o
   2  -6   5         31.84         40.41        12.84 o
   3  -6   5         41.87         44.30        13.90 o
  -6  -5   5          5.55         -4.09         5.79 o
  -5  -5   5          0.38         -2.86        11.41 o
  -4  -5   5        328.10        290.43        13.79 o
  -3  -5   5        441.09        406.25        15.42 o
  -2  -5   5         92.21         97.23         6.19 o
  -1  -5   5          5.30          5.79         4.01 o
   0  -5   5        223.78        228.73         8.68 o
   1  -5   5        365.33        368.21        11.12 o
   2  -5   5          4.29          6.79         7.70 o
   3  -5   5          2.40          9.82        11.37 o
   4  -5   5         32.25         31.66        13.66 o
  -5  -4   5          7.70          5.88         4.28 o
  -4  -4   5         44.62         40.01         5.96 o
  -3  -4   5         16.30          9.29         6.30 o
  -2  -4   5        304.80        293.80         8.28 o
  -1  -4   5        373.68        361.80        11.38 o
   0  -4   5        161.17        151.76         6.02 o
   1  -4   5         35.95         37.76         4.87 o
   2  -4   5        640.88        650.99        14.94 o
   3  -4   5        160.49        160.10        17.34 o
   4  -4   5          8.85         16.55         8.39 o
   5  -4   5         18.36         21.12        21.80 o
  -6  -3   5         10.42         56.54        31.68 o
  -4  -3   5         15.02         16.72         3.46 o
  -3  -3   5        460.47        434.83        15.78 o
  -2  -3   5        292.84        296.62         5.42 o
  -1  -3   5         75.38         85.59         4.10 o
   0  -3   5       1258.73       1305.57        21.61 o
   1  -3   5        995.27        961.55        17.55 o
   2  -3   5        415.29        417.89        11.04 o
   3  -3   5         46.04         47.10         6.24 o
   4  -3   5        244.95        256.25        14.78 o
   5  -3   5          4.47          1.95         9.80 o
  -6  -2   5         29.83         -1.02        32.02 o
  -5  -2   5          3.58         20.44        27.93 o
  -2  -2   5        424.47        382.90         7.90 o
  -1  -2   5       1983.29       1951.65        29.94 o
   0  -2   5       4700.28       4941.47        69.62 o
   1  -2   5        467.68        506.05        10.74 o
   2  -2   5        711.02        680.41        13.85 o
   3  -2   5        724.05        676.51        26.96 o
   4  -2   5         40.13         49.98         5.66 o
   5  -2   5          3.96         11.00         7.95 o
   6  -2   5         13.39         18.65        11.39 o
  -5  -1   5          6.97          3.41        29.29 o
  -4  -1   5          3.87          2.72        27.59 o
  -3  -1   5        215.61        175.42        33.72 o
  -2  -1   5        278.34        194.49        32.70 o
  -1  -1   5         26.55         30.01         1.86 o
   0  -1   5       2024.18       2079.07        36.63 o
   1  -1   5       2894.51       3039.78        70.63 o
   2  -1   5        807.38        787.80        16.14 o
   3  -1   5          1.67         -1.16         3.56 o
   4  -1   5        282.95        292.69        11.29 o
   5  -1   5         42.44         46.90        16.86 o
   6  -1   5          1.02         -9.33         9.33 o
  -6   0   5         13.86         20.10         7.15 o
  -5   0   5         10.37          9.06        20.50 o
  -4   0   5         66.49         97.42        37.47 o
  -3   0   5         11.13         -5.11        23.84 o
  -2   0   5        645.77        718.36        69.49 o
  -1   0   5        919.05        863.74        25.34 o
   0   0   5        959.78        925.48        14.59 o
   1   0   5         53.43         57.46         4.08 o
   2   0   5       1432.20       1398.70        24.71 o
   3   0   5       1540.31       1573.23        29.21 o
   4   0   5        168.59        196.16         9.32 o
   5   0   5         43.82         34.61        11.18 o
   6   0   5         19.03          5.45        18.05 o
   7   0   5          1.58          9.20        20.78 o
  -5   1   5          1.59         -0.50         9.24 o
  -4   1   5         37.03         37.83         4.18 o
  -3   1   5         11.02         11.31         4.13 o
  -2   1   5        560.75        566.92        17.46 o
  -1   1   5        322.03        317.38         6.27 o
   0   1   5       1298.46       1273.75        18.93 o
   1   1   5       2808.83       2768.92        42.62 o
   2   1   5        698.44        660.98        14.02 o
   3   1   5        206.72        213.86         8.01 o
   4   1   5        233.28        228.07         9.66 o
   5   1   5        373.46        383.29        12.68 o
   6   1   5         15.69         20.10        18.05 o
   7   1   5          0.71         -1.02        19.42 o
  -5   2   5         63.39         63.43         6.50 o
  -4   2   5         67.20         84.36        18.85 o
  -3   2   5         22.79         20.76         4.87 o
  -2   2   5         26.18         20.24         2.59 o
  -1   2   5       2408.66       2381.09        33.45 o
   0   2   5        118.84        115.70         5.11 o
   1   2   5         71.25         59.96         4.37 o
   2   2   5       1000.15        973.13        17.16 o
   3   2   5        104.72         88.59         5.53 o
   4   2   5        206.85        233.85         8.95 o
   5   2   5         19.91         21.23         4.95 o
   6   2   5         14.45         30.66        18.05 o
   7   2   5         30.40         40.87        21.12 o
  -5   3   5         10.72         -3.75        12.94 o
  -4   3   5          4.66          1.72         4.93 o
  -3   3   5        263.17        271.72        12.73 o
  -2   3   5        248.20        235.61         9.13 o
  -1   3   5          2.91          2.98         2.80 o
   0   3   5        361.64        368.00        11.47 o
   1   3   5       1029.79       1054.15        19.85 o
   2   3   5        408.42        421.57        11.40 o
   3   3   5        173.95        187.59         8.76 o
   4   3   5         17.27         21.36         4.95 o
   5   3   5        119.99        129.61         8.58 o
   6   3   5         97.83        121.60        22.14 o
   7   3   5          1.11         18.73        19.42 o
  -5   4   5          2.56         -7.49        15.33 o
  -4   4   5         22.51         39.92         9.20 o
  -3   4   5        109.68        142.82        11.84 o
  -2   4   5         12.41         15.24         5.67 o
  -1   4   5        222.99        218.23         8.25 o
   0   4   5         65.79         66.09        12.39 o
   1   4   5        519.91        529.04        19.71 o
   2   4   5        308.46        288.24         9.99 o
   3   4   5        834.06        843.92        18.98 o
   4   4   5        127.92        146.20         8.75 o
   5   4   5         10.61         24.47        11.18 o
   6   4   5        176.39        149.19        23.84 o
   7   4   5          6.79         -6.47        19.07 o
  -4   5   5          8.75          2.72        16.69 o
  -3   5   5          5.04          4.89         8.32 o
  -2   5   5         73.38         82.41         8.51 o
  -1   5   5          0.15          4.23         7.35 o
   0   5   5          1.60         -0.89         4.42 o
   1   5   5        218.79        201.19         9.28 o
   2   5   5         68.00         78.72         6.70 o
   3   5   5          8.48         13.93         4.64 o
   4   5   5        112.37        111.61        10.34 o
   5   5   5        299.29        275.16        44.11 o
   6   5   5         10.44         17.37        18.73 o
   7   5   5          0.62         19.42        19.76 o
  -3   6   5          4.56          3.51         9.85 o
  -2   6   5          3.73          3.23         6.92 o
  -1   6   5         71.51         73.21         8.94 o
   0   6   5         61.23         69.98         6.95 o
   1   6   5        467.56        433.17        13.69 o
   2   6   5        486.65        486.77        14.63 o
   3   6   5         80.36         78.91         8.87 o
   4   6   5         82.77         78.04        13.59 o
   5   6   5          5.47        -11.18        11.18 o
   6   6   5          1.62          2.04        19.76 o
  -2   7   5         14.41         20.09        11.28 o
  -1   7   5          8.09          5.60         7.91 o
   0   7   5          9.88          7.88         8.52 o
   1   7   5         23.53         18.51         8.17 o
   2   7   5        130.28        124.27        21.46 o
   3   7   5          0.26         -5.66        11.15 o
   4   7   5         46.19         60.63        13.43 o
   5   7   5         46.63         45.76        15.67 o
   6   7   5          6.64         16.01        19.07 o
  -1   8   5          1.72         19.13        13.47 o
   0   8   5         31.43         13.19        12.43 o
   1   8   5          3.33        -11.48        11.52 o
   2   8   5          0.49         -2.26        12.02 o
   3   8   5          5.71         24.47        20.44 o
   4   8   5          2.56        -12.08        12.08 o
   5   8   5          0.13         22.82        19.07 o
   0   9   5          0.02          1.83        13.99 o
   1   9   5          3.79         -0.63        13.79 o
   2   9   5          4.49         10.51        31.34 o
   3   9   5          0.84        -13.66        13.66 o
   4   9   5          1.02        -13.19        14.11 o
  -4  -8   6          5.25         -2.04        15.33 o
  -3  -8   6          3.72          6.81        15.33 o
  -2  -8   6         25.38         28.61        17.71 o
  -1  -8   6         12.04         15.85        12.52 o
   0  -8   6          0.11          8.12        13.33 o
   1  -8   6          5.29          8.02        14.48 o
  -5  -7   6          1.43         10.56        13.97 o
  -4  -7   6         16.45         12.60        13.28 o
  -3  -7   6          1.43         -4.77        12.94 o
  -2  -7   6          1.38         -2.04        13.62 o
  -1  -7   6          5.67         -0.22        10.38 o
   0  -7   6         94.81         92.72        14.64 o
   1  -7   6          4.13         14.97        12.03 o
   2  -7   6         14.17         18.87        18.05 o
  -5  -6   6          3.78         -8.17        11.92 o
  -4  -6   6         30.14         22.82        12.60 o
  -3  -6   6        191.46        173.03        18.73 o
  -2  -6   6         99.05         98.14        14.48 o
  -1  -6   6        175.06        162.64        14.19 o
   0  -6   6         17.70         16.90        10.38 o
   1  -6   6         20.23         18.97        11.10 o
   2  -6   6        167.58        150.52        16.92 o
   3  -6   6         30.01         30.31        13.97 o
  -6  -5   6          2.25         -5.79         6.13 o
  -5  -5   6          0.24         -1.64         5.21 o
  -4  -5   6         61.17         56.53         7.11 o
  -3  -5   6          7.86          8.55         5.41 o
  -2  -5   6        315.38        318.67        10.04 o
  -1  -5   6        370.71        362.93        11.36 o
   0  -5   6        241.76        247.76         9.15 o
   1  -5   6        553.78        561.35        23.90 o
   2  -5   6          5.01         -5.11        10.31 o
   3  -5   6         14.95         12.03        13.79 o
   4  -5   6         37.32         52.13        15.18 o
  -6  -4   6          4.80        132.16        34.06 o
  -5  -4   6        185.43        185.30        11.58 o
  -4  -4   6         34.95         36.13         5.47 o
  -3  -4   6        227.62        218.88        10.31 o
  -2  -4   6        112.11        115.22         6.39 o
  -1  -4   6        638.05        638.41        13.61 o
   0  -4   6         44.07         47.31         4.04 o
   1  -4   6        258.63        263.73         9.28 o
   2  -4   6        281.26        289.99        14.29 o
   3  -4   6          2.69          9.02         7.42 o
   4  -4   6          0.54         -1.89        12.02 o
   5  -4   6         19.92         35.76        22.82 o
  -6  -3   6          9.81         16.69        31.34 o
  -5  -3   6         17.54         66.42        31.00 o
  -4  -3   6         30.88         27.93         4.77 o
  -3  -3   6        725.85        705.78        15.64 o
  -2  -3   6        470.70        443.14        11.96 o
  -1  -3   6         14.57         14.11         2.51 o
   0  -3   6        727.64        724.13        13.79 o
   1  -3   6        393.02        391.68        10.09 o
   2  -3   6         92.58         89.54         6.18 o
   3  -3   6        510.51        489.32        13.18 o
   4  -3   6          8.68         10.24         7.83 o
   5  -3   6         59.76         65.20        11.24 o
  -6  -2   6          0.10        -20.10        33.38 o
  -5  -2   6         24.17         42.58        32.70 o
  -4  -2   6        157.12        151.23        38.49 o
  -2  -2   6        174.70        170.36         5.21 o
  -1  -2   6       2116.25       2234.59        33.94 o
   0  -2   6        187.35        242.31         8.33 o
   1  -2   6        359.65        363.45        11.85 o
   2  -2   6       1333.74       1304.28        22.79 o
   3  -2   6        587.45        566.72        13.69 o
   4  -2   6         42.05         43.32         8.67 o
   5  -2   6          9.35         10.00         8.22 o
   6  -2   6         33.33         20.17        12.27 o
  -5  -1   6         35.66          8.17        31.34 o
  -4  -1   6        123.67        100.82        36.79 o
  -3  -1   6        344.27        272.49        42.58 o
  -2  -1   6        793.83        888.43        22.86 o
  -1  -1   6         53.79         59.29         3.24 o
   0  -1   6        326.28        321.91         7.46 o
   1  -1   6       1638.69       1679.22        29.10 o
   2  -1   6        107.48        102.26         6.62 o
   3  -1   6         72.73         77.92         6.67 o
   4  -1   6        419.36        416.28        13.67 o
   5  -1   6        106.50        119.82        20.61 o
   6  -1   6          0.20          2.14         9.54 o
  -5   0   6        110.08         52.46        38.83 o
  -4   0   6         82.11         68.80        37.81 o
  -3   0   6          0.03         -5.45        26.23 o
  -2   0   6        100.61         90.11         3.81 o
  -1   0   6        759.63        727.32        11.76 o
   0   0   6       1250.57       1287.03        20.08 o
   1   0   6        161.45        181.26        11.13 o
   2   0   6       1568.41       1585.10        28.08 o
   3   0   6        560.97        537.66        16.68 o
   4   0   6         20.31         21.90         5.31 o
   5   0   6         42.40         52.70        12.77 o
   6   0   6          9.35         25.55        20.10 o
  -6   1   6          5.98          6.13         7.83 o
  -5   1   6          3.07         -0.44         7.93 o
  -4   1   6          9.35         10.34         6.74 o
  -3   1   6        261.40        259.50        11.90 o
  -2   1   6        199.77        196.13         6.71 o
  -1   1   6         31.98         33.88         2.62 o
   0   1   6        529.68        508.44        10.43 o
   1   1   6        942.82        871.74        16.48 o
   2   1   6         25.49         18.58         4.44 o
   3   1   6          7.48          7.05         4.10 o
   4   1   6        409.34        405.84        12.79 o
   5   1   6        167.32        144.44        14.88 o
   6   1   6          1.71        -16.69        16.69 o
   7   1   6         15.08         64.04        23.50 o
  -5   2   6          5.25         13.87         6.36 o
  -4   2   6          1.83         -0.21         4.04 o
  -3   2   6          0.72          5.83        12.03 o
  -2   2   6        779.68        774.19        22.79 o
  -1   2   6        636.65        611.43        10.95 o
   0   2   6        842.23        812.49        15.30 o
   1   2   6         23.00         20.69         3.40 o
   2   2   6         10.01         10.09         3.55 o
   3   2   6        933.18        930.25        22.57 o
   4   2   6         47.14         62.76         7.08 o
   5   2   6         17.32         12.71         5.13 o
   6   2   6        136.18        100.82        23.50 o
   7   2   6          3.35         -7.83        19.76 o
  -5   3   6          0.16          6.81        12.94 o
  -4   3   6         62.37         55.37        12.09 o
  -3   3   6        129.41        119.65        11.94 o
  -2   3   6         21.18         24.90         4.96 o
  -1   3   6         73.30         73.44         4.91 o
   0   3   6        783.10        804.63        16.14 o
   1   3   6        633.49        645.45        14.37 o
   2   3   6        531.73        549.36        15.34 o
   3   3   6          3.66         -2.93         2.93 o
   4   3   6        174.89        184.73        10.13 o
   5   3   6        185.21        187.06        27.42 o
   6   3   6         24.18         18.73        18.73 o
   7   3   6          5.09          1.70        20.10 o
  -4   4   6         83.16        103.90        11.54 o
  -3   4   6          2.58          6.47         7.01 o
  -2   4   6         22.21         33.84         6.01 o
  -1   4   6        186.28        182.11         9.84 o
   0   4   6        370.78        373.06        11.65 o
   1   4   6         61.85         70.85         5.90 o
   2   4   6        126.01        128.34         9.83 o
   3   4   6        163.63        166.90         9.05 o
   4   4   6          0.73          3.48         4.92 o
   5   4   6        118.39        113.22        14.43 o
   6   4   6         31.93         23.84        19.07 o
   7   4   6         12.36         19.76        21.80 o
  -4   5   6          0.08          8.17        17.37 o
  -3   5   6         26.36         31.48         9.80 o
  -2   5   6         69.83         77.56         8.46 o
  -1   5   6         15.54         12.45         6.18 o
   0   5   6         59.13         73.12         6.43 o
   1   5   6        464.48        481.88        13.75 o
   2   5   6         98.08         93.88         7.36 o
   3   5   6          6.19          0.25         4.72 o
   4   5   6        292.57        301.84        12.71 o
   5   5   6         53.68         44.57        13.00 o
   6   5   6          2.07         15.67        20.44 o
   7   5   6          0.11         27.59        21.80 o
  -3   6   6          6.91          5.48         9.95 o
  -2   6   6          2.78         -1.20         8.89 o
  -1   6   6         29.69         31.47         7.83 o
   0   6   6        288.48        262.29        13.63 o
   1   6   6        382.30        349.85        12.61 o
   2   6   6        190.09        178.95        10.05 o
   3   6   6        177.18        186.56        12.81 o
   4   6   6         39.23         26.43        12.01 o
   5   6   6         12.11          0.04        14.14 o
   6   6   6          0.31         -4.09        18.73 o
  -2   7   6          2.20         -6.42        10.42 o
  -1   7   6          0.02         -5.61         7.51 o
   0   7   6         48.76         44.16         9.23 o
   1   7   6         62.14         56.45         9.56 o
   2   7   6         54.03         56.95        13.24 o
   3   7   6          7.38          1.86        11.44 o
   4   7   6          7.93          1.93        12.04 o
   5   7   6          6.65          7.15        12.87 o
   6   7   6          7.16         11.24        20.10 o
  -1   8   6         20.38         19.37        13.29 o
   0   8   6          5.48         10.73        12.47 o
   1   8   6          4.82         26.01        13.17 o
   2   8   6          2.78         -0.26        12.35 o
   3   8   6         39.37         32.78        16.35 o
   4   8   6         10.11         20.95        16.01 o
   5   8   6          0.98         -2.38        18.39 o
   1   9   6          7.85        -11.08        13.22 o
   2   9   6          0.30         15.62        21.97 o
   3   9   6         12.06          1.75        14.24 o
   4   9   6          2.91         16.71        15.41 o
  -3  -8   7          0.17         -2.72        15.67 o
  -2  -8   7         14.10          7.15        16.35 o
  -1  -8   7          6.16         34.74        18.39 o
   0  -8   7          8.94         13.40        13.66 o
  -4  -7   7         12.72          2.04        13.97 o
  -3  -7   7         63.09         65.40        17.03 o
  -2  -7   7         51.46         48.37        16.35 o
  -1  -7   7          7.11         13.66        10.95 o
   0  -7   7         25.17         16.33        12.22 o
   1  -7   7         20.70         16.91        20.44 o
   2  -7   7          0.73         -7.67        13.58 o
  -5  -6   7          6.85          7.83        11.92 o
  -4  -6   7          5.97         -2.38        12.26 o
  -3  -6   7         55.92         53.48        14.65 o
  -2  -6   7         19.20         25.89        13.28 o
  -1  -6   7        152.69        156.27        14.67 o
   0  -6   7         11.47          4.48        10.22 o
   1  -6   7         91.24         92.48        14.45 o
   2  -6   7         97.81         97.37        15.70 o
   3  -6   7         19.53         14.22        14.21 o
  -5  -5   7          6.43         -5.72         6.13 o
  -4  -5   7          0.96          2.77         5.26 o
  -3  -5   7        440.19        441.73        16.97 o
  -2  -5   7         50.10         40.03         5.08 o
  -1  -5   7         12.97         11.28         4.57 o
   0  -5   7        406.88        390.00        13.03 o
   1  -5   7         93.81        105.72        11.31 o
   2  -5   7         10.90         16.71        11.88 o
   3  -5   7          9.96         12.02        12.32 o
   4  -5   7         32.70         64.39        16.00 o
  -6  -4   7         34.61         98.78        36.45 o
  -5  -4   7         23.10         26.57         5.79 o
  -4  -4   7         63.42         69.32         8.52 o
  -3  -4   7         21.58         20.00         5.36 o
  -2  -4   7       1458.39       1390.29        22.39 o
  -1  -4   7        348.03        331.47        10.02 o
   0  -4   7        220.70        232.89         8.50 o
   1  -4   7         62.68         66.50         5.85 o
   2  -4   7         15.08          8.25         5.89 o
   3  -4   7        192.89        180.39        17.43 o
   4  -4   7          3.32          2.34        13.22 o
   5  -4   7          7.65         -3.75        22.82 o
  -6  -3   7          2.37         20.10        35.42 o
  -5  -3   7          7.84         20.10        29.29 o
  -3  -3   7        359.58        354.32        21.80 o
  -2  -3   7         10.82         11.52         2.17 o
  -1  -3   7         26.56         24.03         3.32 o
   0  -3   7       1063.33       1086.40        19.14 o
   1  -3   7        822.19        801.25        18.19 o
   2  -3   7         28.01         26.42         4.85 o
   3  -3   7          4.28          9.16         5.39 o
   4  -3   7         88.77         89.72        11.16 o
   5  -3   7         17.02         16.81        14.60 o
  -6  -2   7          2.56        -17.71        35.42 o
  -5  -2   7          6.95          9.54        32.70 o
  -4  -2   7         46.43         33.04        29.63 o
  -3  -2   7         46.98         34.48        15.50 o
  -2  -2   7        339.19        327.53        10.79 o
  -1  -2   7        512.83        473.47         8.60 o
   0  -2   7        164.46        151.91         6.08 o
   1  -2   7        159.84        167.71         8.10 o
   2  -2   7       1031.84       1007.26        18.74 o
   3  -2   7        176.12        184.51         8.94 o
   4  -2   7          7.93          9.16         8.00 o
   5  -2   7         83.23         69.32        11.23 o
   6  -2   7         20.96         31.00        23.84 o
  -6  -1   7          0.64        -36.11        36.11 o
  -5  -1   7          9.35        -26.23        31.68 o
  -4  -1   7         18.59          2.04        31.34 o
  -3  -1   7        304.62        268.07        45.64 o
  -2  -1   7        160.83        170.52         6.93 o
  -1  -1   7          1.23          0.63         1.80 o
   0  -1   7       1646.92       1620.94        31.66 o
   1  -1   7       1100.18       1046.04        20.25 o
   2  -1   7        245.95        279.79        22.17 o
   3  -1   7        221.14        229.86        10.18 o
   4  -1   7        569.59        552.07        16.40 o
   5  -1   7          1.58         -6.98        11.66 o
   6  -1   7          1.21         -2.57        12.77 o
  -5   0   7          0.95        -14.31        36.45 o
  -4   0   7          3.66        -18.39        33.72 o
  -3   0   7          7.19         52.80        33.04 o
  -2   0   7        332.86        302.51         9.01 o
  -1   0   7       1184.06       1217.78        18.63 o
   0   0   7       1819.51       1924.39        32.01 o
   1   0   7       1766.39       1833.38        38.40 o
   2   0   7       1353.88       1387.14        34.18 o
   3   0   7        938.39        876.55        19.98 o
   4   0   7         43.65         50.66         6.43 o
   5   0   7          1.89         10.19        11.42 o
   6   0   7         28.99         45.30        22.14 o
  -5   1   7          0.26         -8.19        12.09 o
  -4   1   7          1.05         -0.36         3.94 o
  -3   1   7        122.15        120.25         6.93 o
  -2   1   7         76.83         80.11         5.90 o
  -1   1   7         59.69         54.67         3.06 o
   0   1   7       1483.12       1480.57        25.06 o
   1   1   7       1861.70       1892.14        31.25 o
   2   1   7        452.66        437.38        11.60 o
   3   1   7         30.66         32.18         5.14 o
   4   1   7        374.28        357.20        12.55 o
   5   1   7         58.24         72.22        13.38 o
   6   1   7          0.03         19.76        19.42 o
   7   1   7         19.18         14.31        21.12 o
  -5   2   7         11.26          8.37        20.52 o
  -4   2   7         16.36         21.87         9.44 o
  -3   2   7          1.97          0.68         4.48 o
  -2   2   7        166.00        142.82        11.46 o
  -1   2   7        168.58        157.64         7.76 o
   0   2   7        149.82        148.27         9.94 o
   1   2   7         30.75         27.14         4.77 o
   2   2   7       1259.45       1256.98        23.75 o
   3   2   7       1060.04       1047.02        21.68 o
   4   2   7         54.86         66.40         9.30 o
   5   2   7         50.27         41.02        10.40 o
   6   2   7         18.37         10.22        18.73 o
   7   2   7          0.17         -6.81        21.12 o
  -5   3   7          0.81          8.86        13.28 o
  -4   3   7          7.01          1.62        10.42 o
  -3   3   7          1.22         -0.97         6.11 o
  -2   3   7         95.59         90.55         6.78 o
  -1   3   7        159.32        171.14         8.16 o
   0   3   7        387.89        375.37        10.93 o
   1   3   7        686.24        686.03        15.46 o
   2   3   7         63.94         61.27         5.82 o
   3   3   7        287.52        280.55        10.72 o
   4   3   7        175.40        151.82         9.11 o
   5   3   7        223.39        246.43        27.76 o
   6   3   7          1.02        -16.69        16.69 o
   7   3   7          2.97         26.23        20.78 o
  -4   4   7          2.29         -3.75        13.97 o
  -3   4   7          3.63          8.01         7.36 o
  -2   4   7         28.17         25.29         6.20 o
  -1   4   7        523.46        539.20        16.03 o
   0   4   7          9.58         16.45         4.20 o
   1   4   7          0.32          1.05         3.89 o
   2   4   7        370.34        384.10        12.34 o
   3   4   7         36.54         37.25         5.91 o
   4   4   7         87.96         88.28        12.05 o
   5   4   7         14.83         12.34        12.01 o
   6   4   7          6.98         15.33        19.42 o
   7   4   7         24.08         39.85        22.14 o
  -4   5   7          1.63          2.04        16.69 o
  -3   5   7         55.32         54.42        10.77 o
  -2   5   7         15.94         11.15         8.13 o
  -1   5   7          7.41         -2.74         5.97 o
   0   5   7         96.13        102.20         7.63 o
   1   5   7        200.31        202.02         9.87 o
   2   5   7         21.87         22.88         5.42 o
   3   5   7         65.17         59.12         7.07 o
   4   5   7         11.66         14.95        11.92 o
   5   5   7         66.36         93.33        22.48 o
   6   5   7         60.29         68.46        22.82 o
   7   5   7          0.29        -20.10        20.10 o
  -3   6   7         21.64         17.37        21.12 o
  -2   6   7         10.51         20.27        10.25 o
  -1   6   7         20.55         18.94         8.22 o
   0   6   7         16.82          7.30         7.42 o
   1   6   7         46.78         27.81         8.96 o
   2   6   7          7.60         15.08         5.89 o
   3   6   7         89.90         74.14        13.87 o
   4   6   7          3.03          4.70        12.16 o
   5   6   7          6.58          8.77        13.05 o
   6   6   7        104.64        100.48        26.57 o
  -2   7   7          6.52          4.18        19.42 o
  -1   7   7          0.13         -7.34         7.86 o
   0   7   7          0.55          4.31         7.89 o
   1   7   7         18.18         20.32        11.75 o
   2   7   7          1.70          1.76        11.35 o
   3   7   7          6.66         16.63        22.48 o
   4   7   7         31.10         51.89        34.23 o
   5   7   7         77.60         79.80        16.14 o
   6   7   7         17.20          6.13        21.46 o
  -1   8   7          2.25        -20.78        20.78 o
   0   8   7          1.74         -7.63        21.97 o
   1   8   7         36.01         17.73        13.34 o
   2   8   7        148.12        141.00        17.78 o
   3   8   7         16.60          7.79        13.42 o
   4   8   7         10.68         19.37        14.40 o
   5   8   7          1.42         -4.39        14.29 o
   1   9   7          2.74          2.86        14.47 o
   2   9   7         16.71         11.38        20.78 o
   3   9   7          0.59         -1.87        14.21 o
   4   9   7         11.38          8.17        15.27 o
  -2  -8   8         20.31         13.97        17.71 o
  -1  -8   8         34.37         25.55        18.39 o
  -4  -7   8         45.91         25.55        15.33 o
  -3  -7   8          6.29          0.00        14.65 o
  -2  -7   8         10.14         11.92        14.99 o
  -1  -7   8         56.81         19.76        16.69 o
   0  -7   8         32.74         30.94        18.05 o
   1  -7   8         58.91         39.01        14.60 o
   2  -7   8          0.04         11.39        14.50 o
  -4  -6   8          1.88        -11.24        11.92 o
  -3  -6   8          1.42          2.04        12.60 o
  -2  -6   8         68.36         65.40        16.01 o
  -1  -6   8         38.33         42.70        11.31 o
   0  -6   8          4.12         -0.34        10.71 o
   1  -6   8         40.06         42.34        13.33 o
   2  -6   8         94.11         99.21        16.25 o
   3  -6   8         19.52         13.74        27.25 o
  -5  -5   8          1.56          1.36         6.13 o
  -4  -5   8         21.29         20.25        10.73 o
  -3  -5   8          7.39          5.76         5.83 o
  -2  -5   8          1.84          7.67         6.09 o
  -1  -5   8         17.85         17.23         8.14 o
   0  -5   8        288.09        313.04        20.23 o
   1  -5   8          7.16         18.01         7.99 o
   2  -5   8         20.26         26.97        12.60 o
   3  -5   8         69.45         65.32        23.67 o
   4  -5   8         21.21         21.73        19.07 o
  -4  -4   8          6.40         11.23         4.85 o
  -3  -4   8        248.67        211.90        11.13 o
  -2  -4   8        156.15        149.55         9.31 o
  -1  -4   8        161.97        171.10         8.30 o
   0  -4   8          0.70         -2.22         4.42 o
   1  -4   8         21.29         16.54         4.72 o
   2  -4   8        737.51        773.75        32.80 o
   3  -4   8        107.85        122.69        18.73 o
   4  -4   8          1.16         -5.85        13.62 o
  -5  -3   8          0.40         38.83        34.06 o
  -4  -3   8         43.30         33.04        30.66 o
  -3  -3   8         38.74         36.54         5.96 o
  -2  -3   8        284.64        270.22        21.80 o
  -1  -3   8       1134.56       1077.01        20.91 o
   0  -3   8        406.85        407.06        10.45 o
   1  -3   8        956.30        926.75        31.23 o
   2  -3   8         25.42         26.49         5.19 o
   3  -3   8        113.13        120.12        18.83 o
   4  -3   8        140.13        131.83        17.58 o
   5  -3   8          5.60          8.02        22.14 o
  -5  -2   8        141.99         84.81        40.53 o
  -4  -2   8         15.74         -1.70        29.29 o
  -3  -2   8         84.38         97.93         6.20 o
  -2  -2   8        302.93        268.76         8.76 o
  -1  -2   8       1039.94       1075.16        17.75 o
   0  -2   8          6.60          5.50         3.11 o
   1  -2   8        336.18        329.56         9.39 o
   2  -2   8        427.33        445.67        13.04 o
   3  -2   8          4.92          9.46         4.71 o
   4  -2   8          0.35          0.29         8.09 o
   5  -2   8         66.47         79.40        16.60 o
   6  -2   8         19.88         15.67        24.18 o
  -5  -1   8          1.60        -33.04        33.04 o
  -4  -1   8         48.72         25.89        34.40 o
  -3  -1   8        543.77        559.97        76.98 o
  -2  -1   8        155.35        167.25         9.54 o
  -1  -1   8         93.66         99.08         3.92 o
   0  -1   8       1018.29       1007.53        17.22 o
   1  -1   8        346.39        330.38        15.16 o
   2  -1   8         42.62         33.47         5.28 o
   3  -1   8        876.91        871.07        19.99 o
   4  -1   8          9.04         30.66        15.33 o
   5  -1   8         89.26        103.22        16.25 o
   6  -1   8          1.92          0.34        20.78 o
  -5   0   8          8.22        -16.01        39.51 o
  -4   0   8         59.23         33.38        38.83 o
  -3   0   8          0.80          3.50        10.05 o
  -2   0   8        170.95        181.22        11.06 o
  -1   0   8        880.92        935.62        15.40 o
   0   0   8        297.96        351.22         9.62 o
   1   0   8        544.56        561.62        13.55 o
   2   0   8       1117.58       1073.71        21.81 o
   3   0   8        407.22        419.86        14.41 o
   4   0   8          1.28          7.58         6.29 o
   5   0   8         87.36         93.44        21.46 o
   6   0   8         90.75        100.14        25.55 o
  -5   1   8          2.67         -5.21        34.57 o
  -4   1   8         72.42         68.01        20.29 o
  -3   1   8        135.08        152.05        11.59 o
  -2   1   8        208.81        234.68        17.85 o
  -1   1   8         60.88         60.95         4.19 o
   0   1   8        159.90        161.46         7.49 o
   1   1   8        801.94        798.56        16.54 o
   2   1   8          4.64          2.32         3.90 o
   3   1   8        190.32        193.77        10.59 o
   4   1   8        570.27        544.18        18.06 o
   5   1   8        104.76         96.62        15.17 o
   6   1   8          2.47        -10.90        18.39 o
  -5   2   8         29.15        -49.73        53.82 o
  -4   2   8          5.22          4.82        14.12 o
  -3   2   8          3.36          2.81         5.00 o
  -2   2   8         59.08         67.27         8.39 o
  -1   2   8        261.97        257.58         9.35 o
   0   2   8        286.62        300.90        13.09 o
   1   2   8          1.73         -1.64         3.72 o
   2   2   8       1228.57       1272.17        41.76 o
   3   2   8        239.03        232.48        10.21 o
   4   2   8          1.68          5.40         5.00 o
   5   2   8         51.25         48.26        12.80 o
   6   2   8         12.33         14.99        20.44 o
   7   2   8         19.08         47.69        25.21 o
  -4   3   8          3.53         -9.35        12.60 o
  -3   3   8         43.82         51.25         9.75 o
  -2   3   8         36.51         32.74        12.84 o
  -1   3   8          0.87         -0.61         4.62 o
   0   3   8        199.83        200.68         8.20 o
   1   3   8        283.17        293.14        10.37 o
   2   3   8         20.27         18.22         4.79 o
   3   3   8          9.45         10.50         5.11 o
   4   3   8        207.23        169.84        15.07 o
   5   3   8         65.58         70.51        14.45 o
   6   3   8         13.39          2.38        19.07 o
   7   3   8         20.08         34.06        22.82 o
  -4   4   8          0.07         -5.45        13.62 o
  -3   4   8          1.56         -7.10         7.10 o
  -2   4   8        125.34        137.01        14.14 o
  -1   4   8         74.30         75.37        14.39 o
   0   4   8         46.60         45.03         6.69 o
   1   4   8          5.52          0.64         4.08 o
   2   4   8         38.36         33.51         5.70 o
   3   4   8        386.42        383.73        13.40 o
   4   4   8         10.26         13.37         6.74 o
   5   4   8         19.98         18.96        12.88 o
   6   4   8         76.37         67.44        22.48 o
   7   4   8          0.16          4.77        22.14 o
  -3   5   8          6.97          6.03         9.18 o
  -2   5   8          3.50         15.80         8.50 o
  -1   5   8          2.72          5.63         6.27 o
   0   5   8        200.12        210.57        12.46 o
   1   5   8         81.33         91.93         7.67 o
   2   5   8         72.98         60.00         6.95 o
   3   5   8         18.02          8.31         5.88 o
   4   5   8         85.16         79.05        14.81 o
   5   5   8         58.87         71.80        33.04 o
   6   5   8          2.18          3.07        19.42 o
  -3   6   8          5.72        -17.37        20.10 o
  -2   6   8          9.91         23.90        10.62 o
  -1   6   8         23.53         31.48         8.02 o
   0   6   8         76.15         84.59        10.06 o
   1   6   8          6.14         11.46         8.40 o
   2   6   8         18.06         19.18         7.23 o
   3   6   8         30.72         11.05        11.91 o
   4   6   8          7.18          1.32        12.52 o
   5   6   8         31.02         25.39        14.16 o
   6   6   8          4.44        -19.42        19.42 o
  -2   7   8          8.84         15.35        11.65 o
  -1   7   8          0.11         -9.26        10.21 o
   0   7   8         11.71         18.01         8.66 o
   1   7   8         66.89         67.46        14.08 o
   2   7   8          4.80         14.90        12.12 o
   3   7   8          0.25          3.54        12.75 o
   4   7   8         57.02         58.82        15.15 o
   5   7   8         34.45         29.49        14.69 o
   6   7   8          1.88         -8.17        22.14 o
  -1   8   8          3.42          1.70        23.16 o
   0   8   8         14.18         18.04        14.99 o
   1   8   8         79.02         77.02        15.87 o
   2   8   8         23.64         11.27        13.26 o
   3   8   8          3.47          2.84        13.34 o
   4   8   8          1.59          0.59        14.19 o
   5   8   8          0.10          7.65        15.41 o
   1   9   8          1.66         -9.54        22.82 o
   2   9   8          1.47          1.81        14.16 o
   3   9   8          7.37        -14.21        14.21 o
  -3  -7   9         32.61         56.20        17.71 o
  -2  -7   9          0.12         13.62        15.33 o
  -1  -7   9         21.96         16.35        16.69 o
   0  -7   9         53.80         44.39        14.43 o
   1  -7   9         14.10          8.40        13.81 o
  -4  -6   9          5.24        -12.60        12.60 o
  -3  -6   9          7.52          1.02        13.28 o
  -2  -6   9         62.78         64.72        16.69 o
  -1  -6   9         36.76         60.29        16.35 o
   0  -6   9         11.65          7.39        11.53 o
   1  -6   9         80.05         86.08        23.50 o
   2  -6   9         37.20         31.75        15.18 o
   3  -6   9          6.58         19.07        19.42 o
  -4  -5   9         45.77         39.17        12.60 o
  -3  -5   9        159.98        150.55        18.05 o
  -2  -5   9         47.64         54.84        14.31 o
  -1  -5   9         35.99         42.76         7.64 o
   0  -5   9        138.76        125.41        10.96 o
   1  -5   9         47.20         39.13         9.05 o
   2  -5   9          0.54         -6.21        12.32 o
   3  -5   9         49.40         43.86        14.64 o
  -4  -4   9          8.77         12.60         9.88 o
  -3  -4   9         71.81         67.44        12.94 o
  -2  -4   9         28.67         22.44         6.86 o
  -1  -4   9        194.59        186.19        10.88 o
   0  -4   9          0.05          1.37         4.92 o
   1  -4   9        349.12        298.49        19.96 o
   2  -4   9        230.73        252.00        15.18 o
   3  -4   9         40.17         53.58        14.29 o
   4  -4   9          0.51         18.28        15.02 o
  -5  -3   9          4.89         17.03        35.08 o
  -4  -3   9          2.91         35.76        32.02 o
  -3  -3   9        387.19        405.28        14.65 o
  -2  -3   9         83.79         73.52         7.85 o
  -1  -3   9         41.68         42.94         5.07 o
   0  -3   9        503.80        479.28        17.84 o
   1  -3   9         82.40         80.50         6.39 o
   2  -3   9        120.23        125.57         8.31 o
   3  -3   9         42.96         53.95        14.45 o
   4  -3   9        133.04        172.62        19.63 o
   5  -3   9          6.52          5.87        18.56 o
  -5  -2   9          3.85         -4.77        36.45 o
  -4  -2   9          4.69         22.82        34.40 o
  -3  -2   9        124.02        117.27         7.27 o
  -2  -2   9       1478.57       1457.06        38.48 o
  -1  -2   9        228.19        220.26        11.90 o
   0  -2   9         90.02         90.95         5.43 o
   1  -2   9        203.42        193.71         8.86 o
   2  -2   9         20.75         20.90         4.81 o
   3  -2   9        441.44        430.84        16.73 o
   4  -2   9          5.90         12.15        13.00 o
   5  -2   9         17.18          9.29        14.36 o
  -5  -1   9          7.55        -36.45        37.13 o
  -4  -1   9        177.11        100.14        40.87 o
  -3  -1   9         82.89        104.98         6.61 o
  -2  -1   9         42.46         44.52         5.03 o
  -1  -1   9        125.02        125.92         6.02 o
   0  -1   9       1654.25       1703.97        26.71 o
   1  -1   9        643.16        619.72        18.48 o
   2  -1   9         29.93         21.49         5.35 o
   3  -1   9         61.09         57.21         6.94 o
   4  -1   9        128.23        122.07        16.26 o
   5  -1   9         29.76         34.51        14.20 o
   6  -1   9          7.78          5.79        21.80 o
  -5   0   9          2.82        -38.83        38.83 o
  -4   0   9         20.18        -24.18        36.79 o
  -3   0   9         51.10         55.62        11.34 o
  -2   0   9        181.03        180.58        14.26 o
  -1   0   9        315.58        350.37        10.76 o
   0   0   9        117.58        114.74         6.35 o
   1   0   9        179.16        168.77        11.22 o
   2   0   9        671.91        666.80        16.57 o
   3   0   9         71.54         71.78         8.54 o
   4   0   9         87.96         68.20        14.51 o
   5   0   9        116.93         81.41        15.50 o
   6   0   9         37.74         27.59        22.82 o
  -5   1   9          4.20        -45.64        45.64 o
  -4   1   9          5.05          9.23         9.03 o
  -3   1   9         82.54         92.03         7.17 o
  -2   1   9         27.32         43.03         6.14 o
  -1   1   9         34.47         36.38         4.28 o
   0   1   9        859.53        841.32        17.24 o
   1   1   9        558.93        523.80        13.29 o
   2   1   9         24.72         19.79         4.98 o
   3   1   9        277.84        278.38        12.95 o
   4   1   9        531.94        526.84        16.49 o
   5   1   9         13.67         -0.65        12.15 o
   6   1   9          0.74         -7.36        12.80 o
  -4   2   9          0.18        -20.91        43.60 o
  -3   2   9          2.97         -1.67         5.26 o
  -2   2   9        103.50         89.70        11.75 o
  -1   2   9        305.47        307.73        22.17 o
   0   2   9        207.08        213.09         8.91 o
   1   2   9       1247.47       1269.51        22.26 o
   2   2   9        787.45        781.03        17.77 o
   3   2   9        371.09        359.47        13.82 o
   4   2   9          5.75         -1.81         6.45 o
   5   2   9         29.64         29.28        12.80 o
   6   2   9         38.85         23.39        11.49 o
  -4   3   9          0.25         -8.52        41.56 o
  -3   3   9         29.28         37.06         8.82 o
  -2   3   9          8.35          6.62         7.35 o
  -1   3   9         32.79         28.44         8.21 o
   0   3   9        397.29        369.20        14.16 o
   1   3   9        387.91        402.07        13.77 o
   2   3   9         62.31         66.26         6.81 o
   3   3   9         95.92        105.69         7.80 o
   4   3   9        234.15        227.45        18.18 o
   5   3   9         42.12         24.53        13.72 o
   6   3   9          0.41         -8.73        12.84 o
  -4   4   9          3.11         10.56        14.65 o
  -3   4   9          0.11         -0.74         7.36 o
  -2   4   9         18.04         17.79        13.62 o
  -1   4   9          8.95         18.00         6.18 o
   0   4   9          7.45         11.53         6.08 o
   1   4   9         43.72         48.29         6.08 o
   2   4   9        418.36        426.22        14.04 o
   3   4   9        307.38        310.11        12.84 o
   4   4   9          0.69         34.23        12.98 o
   5   4   9         30.08         31.85        14.45 o
   6   4   9          7.22         -4.99        13.57 o
  -3   5   9          1.19          7.83        17.03 o
  -2   5   9         11.99         19.42         9.02 o
  -1   5   9         30.27         40.54        14.05 o
   0   5   9         49.06         47.73         8.02 o
   1   5   9         73.74         84.98         8.75 o
   2   5   9          0.09          0.25         5.31 o
   3   5   9         95.08        111.06         9.49 o
   4   5   9         39.77         46.38        14.32 o
   5   5   9         54.42         64.86        15.53 o
   6   5   9          1.35         18.05        22.14 o
  -2   6   9          3.73          6.69         9.92 o
  -1   6   9         56.98         59.20        12.26 o
   0   6   9          2.07         -7.59         8.73 o
   1   6   9          9.57          6.02         7.70 o
   2   6   9         74.45         90.84        10.90 o
   3   6   9          3.97         12.83        15.33 o
   4   6   9         24.92         27.07        20.44 o
   5   6   9          2.82          9.91        14.57 o
   6   6   9          1.19          1.36        23.16 o
  -1   7   9          6.04         15.72        20.44 o
   0   7   9         11.09         13.25        11.87 o
   1   7   9         18.99         31.76        16.86 o
   2   7   9          0.53         -0.52        11.93 o
   3   7   9          9.59          7.76        12.84 o
   4   7   9          1.46        -12.90        12.90 o
   5   7   9         18.47         21.55        15.52 o
   0   8   9          3.62         14.65        22.14 o
   1   8   9          0.29          2.63        12.93 o
   2   8   9          3.80          2.28        19.24 o
   3   8   9          3.23         -2.42        13.66 o
   4   8   9          0.17        -13.91        13.91 o
   5   8   9          6.57          5.56        15.87 o
  -2  -7  10         11.17          0.00        16.35 o
  -1  -7  10         22.05         26.57        18.39 o
   0  -7  10         43.74         43.60        19.42 o
  -3  -6  10         11.74        -13.62        13.62 o
  -2  -6  10         69.00         89.58        19.42 o
  -1  -6  10         62.20         73.57        18.73 o
   0  -6  10          3.76         10.50        12.22 o
   1  -6  10         54.81         67.99        28.27 o
   2  -6  10         46.22         54.75        16.10 o
  -4  -5  10         62.05         68.46        14.65 o
  -3  -5  10          0.69        -12.26        12.26 o
  -2  -5  10          1.05          1.73         7.22 o
  -1  -5  10        235.23        235.05        16.22 o
   0  -5  10        113.46        128.93        11.41 o
   1  -5  10        128.61        126.61        12.21 o
   2  -5  10          7.47          6.70        12.98 o
   3  -5  10         35.59         36.34        15.47 o
  -4  -4  10          1.35          9.71        31.17 o
  -3  -4  10          2.76          9.61         6.43 o
  -2  -4  10        110.78        133.86        11.37 o
  -1  -4  10         55.92         68.84         7.34 o
   0  -4  10         24.53         19.71         7.29 o
   1  -4  10        123.13        145.33        12.10 o
   2  -4  10        220.20        216.08        21.80 o
   3  -4  10         17.82         25.53        14.43 o
   4  -4  10          8.75         33.34        16.33 o
  -4  -3  10         20.33         26.23        34.74 o
  -3  -3  10         27.72         47.30         6.84 o
  -2  -3  10          0.73          5.21         7.60 o
  -1  -3  10         28.17         20.54         7.35 o
   0  -3  10        412.97        421.56        14.11 o
   1  -3  10          5.28          7.66         5.44 o
   2  -3  10         10.44          8.95         5.87 o
   3  -3  10        190.34        203.05        20.23 o
   4  -3  10         51.66         49.00        16.52 o
   5  -3  10         15.64         16.58        17.88 o
  -5  -2  10          6.57         16.35        40.19 o
  -4  -2  10          0.10          7.15        35.76 o
  -3  -2  10        123.69        113.19         8.21 o
  -2  -2  10         68.22         93.26        10.34 o
  -1  -2  10         19.25         27.69         4.47 o
   0  -2  10         32.16         36.30         5.32 o
   1  -2  10        215.91        210.66        15.11 o
   2  -2  10       1309.39       1303.49        24.18 o
   3  -2  10        104.42         95.15        10.65 o
   4  -2  10          1.36          3.29        13.37 o
   5  -2  10         23.45          0.27        14.33 o
  -5  -1  10          1.69        -37.81        39.51 o
  -4  -1  10         13.40        -10.22        35.42 o
  -3  -1  10         46.56         34.42         9.64 o
  -2  -1  10        152.67        168.90        13.88 o
  -1  -1  10       1098.63       1107.42        33.08 o
   0  -1  10        193.09        202.01        12.40 o
   1  -1  10        539.77        521.75        14.22 o
   2  -1  10        243.36        223.43        10.67 o
   3  -1  10        319.09        334.53        22.82 o
   4  -1  10        224.93        224.46        20.19 o
   5  -1  10         11.17         14.14        14.21 o
   6  -1  10          0.50         12.60        22.82 o
  -5   0  10         42.18         -5.79        44.96 o
  -4   0  10          0.32        -28.95        38.15 o
  -3   0  10          5.49          5.58         7.11 o
  -2   0  10        251.52        267.46        19.21 o
  -1   0  10        601.42        671.58        14.12 o
   0   0  10         21.53         27.92         5.81 o
   1   0  10        305.12        292.36        17.76 o
   2   0  10        347.94        356.08        20.82 o
   3   0  10          5.98          9.28         5.53 o
   4   0  10          2.37         11.13        12.77 o
   5   0  10         73.73         70.50        15.71 o
   6   0  10         13.47         48.41        16.25 o
  -4   1  10         21.27        120.24        50.07 o
  -3   1  10        181.25        200.65        20.32 o
  -2   1  10          5.57          9.70         5.90 o
  -1   1  10        124.65        118.87         7.70 o
   0   1  10        577.35        596.98        16.86 o
   1   1  10        150.66        145.58         8.09 o
   2   1  10          1.02         -5.33         6.09 o
   3   1  10        619.59        638.46        20.93 o
   4   1  10          3.09          5.93        11.79 o
   5   1  10         55.56         39.29        21.46 o
   6   1  10          6.14        -11.47        13.61 o
  -4   2  10         14.09        -16.08        32.70 o
  -3   2  10          1.42          5.48         5.98 o
  -2   2  10         69.77         71.18         8.42 o
  -1   2  10        178.50        191.38        11.41 o
   0   2  10        125.36        111.77         8.53 o
   1   2  10        181.16        183.91         8.94 o
   2   2  10        279.51        275.92        17.14 o
   3   2  10         72.26         67.80         7.45 o
   4   2  10         54.18         39.92        13.37 o
   5   2  10        142.45        115.80        16.92 o
   6   2  10         80.59         84.02        13.99 o
  -4   3  10         17.37          0.55        29.12 o
  -3   3  10         18.37         19.48         7.21 o
  -2   3  10         18.89         19.07        10.12 o
  -1   3  10         28.26         30.88         6.74 o
   0   3  10         42.32         48.57         7.05 o
   1   3  10        146.54        146.31         8.39 o
   2   3  10         47.25         46.59         6.32 o
   3   3  10        138.70        145.54         9.26 o
   4   3  10        302.66        306.18        17.85 o
   5   3  10         36.76         48.56        11.66 o
   6   3  10         12.13         22.56        15.17 o
  -3   4  10          2.66          2.04        15.33 o
  -2   4  10         11.49         13.72         9.82 o
  -1   4  10         42.01         33.75         8.55 o
   0   4  10         38.23         36.90         7.59 o
   1   4  10         12.00         15.48         7.18 o
   2   4  10        387.08        392.98        20.55 o
   3   4  10         29.65         25.00         7.29 o
   4   4  10          2.45        -11.29        18.56 o
   5   4  10         29.42         21.63        14.40 o
   6   4  10         11.29          4.59        14.80 o
  -3   5  10          3.60          6.47        17.71 o
  -2   5  10          3.56         11.52         8.97 o
  -1   5  10          1.65         -7.86         7.86 o
   0   5  10         28.26         32.36         9.64 o
   1   5  10         37.49         45.78        14.40 o
   2   5  10          5.38          1.60         5.53 o
   3   5  10          3.23         11.42         8.59 o
   4   5  10         52.98         51.31        14.91 o
   5   5  10         12.47         14.02        14.57 o
   6   5  10          9.29         -9.53        14.98 o
  -2   6  10          7.20         -9.54        19.42 o
  -1   6  10          1.28         -4.63         9.20 o
   0   6  10          0.17         -4.71         7.31 o
   1   6  10          2.81         -1.11         8.41 o
   2   6  10         10.15         11.75         8.75 o
   3   6  10         80.73         81.30        15.32 o
   4   6  10          0.65          2.33        13.83 o
   5   6  10         10.15        -14.32        14.32 o
   6   6  10         22.14         23.16        25.55 o
  -1   7  10          0.67         -0.83        19.42 o
   0   7  10         23.20         30.02        12.76 o
   1   7  10          2.31          5.56        12.26 o
   2   7  10          5.81         -9.52        12.03 o
   3   7  10          5.98         -3.88        13.14 o
   4   7  10         16.74         20.96        20.95 o
   5   7  10          7.13         -7.03        15.28 o
   0   8  10          9.57         10.22        23.50 o
   1   8  10          0.13          3.72        13.59 o
   2   8  10          3.70         -0.19        13.59 o
   3   8  10          5.29         -6.91        13.99 o
   4   8  10          3.11          5.17        15.18 o
  -3  -6  11          1.10          5.11        15.67 o
  -2  -6  11         46.53         44.96        18.05 o
  -1  -6  11         21.47          7.15        16.69 o
   0  -6  11         23.37         31.00        19.07 o
   1  -6  11         64.98         48.77        15.77 o
   2  -6  11         15.93         26.57        21.80 o
  -4  -5  11          2.80          8.86        13.28 o
  -3  -5  11         29.57         53.48        16.01 o
  -2  -5  11          3.97         -1.48         7.99 o
  -1  -5  11         75.89         79.44        11.44 o
   0  -5  11        100.15        104.49        11.28 o
   1  -5  11         16.68         17.24        13.46 o
   2  -5  11         30.18         41.09        15.89 o
   3  -5  11         62.93         58.39        17.54 o
  -3  -4  11         37.80         44.50        19.40 o
  -2  -4  11         95.71        120.31        11.78 o
  -1  -4  11         65.20         87.10        11.20 o
   0  -4  11          1.51          7.44         7.10 o
   1  -4  11        205.30        213.04        13.39 o
   2  -4  11         66.50         76.30        13.49 o
   3  -4  11          2.68          9.15        19.42 o
   4  -4  11         45.11         37.83        17.46 o
  -4  -3  11         35.84         49.73        40.19 o
  -3  -3  11        137.86        185.97        18.86 o
  -2  -3  11          1.32          4.28        10.40 o
  -1  -3  11         89.09         88.97         7.41 o
   0  -3  11        301.46        307.77        20.30 o
   1  -3  11         41.73         34.61         8.13 o
   2  -3  11          0.95          7.45         7.99 o
   3  -3  11        140.11        154.76        22.65 o
   4  -3  11         35.03         22.97        22.99 o
  -4  -2  11          2.85         -2.72        38.49 o
  -3  -2  11         51.11         43.90         9.32 o
  -2  -2  11         27.61         33.89         7.05 o
  -1  -2  11        130.99        136.62        19.42 o
   0  -2  11         11.15         11.04         4.86 o
   1  -2  11        486.04        471.87        15.99 o
   2  -2  11        191.07        215.94        12.57 o
   3  -2  11         15.95          4.17        13.79 o
   4  -2  11         26.37         27.19        14.69 o
   5  -2  11         42.02         36.22        16.71 o
  -4  -1  11          9.76         -3.41        40.19 o
  -3  -1  11        182.47        195.01        30.39 o
  -2  -1  11         47.29         40.98         7.01 o
  -1  -1  11         35.97         36.82         6.16 o
   0  -1  11        235.88        243.31        13.38 o
   1  -1  11         22.96         20.15         6.89 o
   2  -1  11        238.32        230.79        12.25 o
   3  -1  11         42.85         41.32        10.72 o
   4  -1  11        184.99        180.53        19.75 o
   5  -1  11          0.45         -3.79        14.26 o
  -4   0  11          0.25        -25.21        40.53 o
  -3   0  11         96.26         78.23        12.50 o
  -2   0  11        556.50        595.71        48.57 o
  -1   0  11         18.32         23.68         4.25 o
   0   0  11          3.84         -4.32         6.44 o
   1   0  11        252.66        268.37        21.24 o
   2   0  11         81.65         94.37         8.85 o
   3   0  11        432.66        416.07        14.72 o
   4   0  11         14.62         17.20        13.25 o
   5   0  11         24.88         29.85        14.98 o
   6   0  11          6.70         -5.83        15.27 o
  -4   1  11         33.10        -44.62        44.62 o
  -3   1  11          1.34          9.36        10.56 o
  -2   1  11         82.82         68.71        19.81 o
  -1   1  11         75.76         72.37         6.36 o
   0   1  11        882.01        938.06        23.33 o
   1   1  11        126.36        135.03         9.18 o
   2   1  11          2.86          2.17         5.16 o
   3   1  11        140.65        159.84        10.06 o
   4   1  11        102.21        103.17        16.26 o
   5   1  11         29.12         17.65        14.08 o
   6   1  11         14.64         11.02        15.08 o
  -4   2  11          3.00        -50.75        50.75 o
  -3   2  11         25.56         27.78         7.34 o
  -2   2  11         41.81         40.47         7.93 o
  -1   2  11         75.24         88.22        18.79 o
   0   2  11         33.52         27.44         6.31 o
   1   2  11        110.47        111.32         9.55 o
   2   2  11        223.65        218.90        10.88 o
   3   2  11         14.26          8.54         6.11 o
   4   2  11         93.66        103.70        16.38 o
   5   2  11         45.08         42.10        14.74 o
   6   2  11         16.74         24.59        12.72 o
  -3   3  11         10.65          8.10        44.45 o
  -2   3  11          2.32          0.84         7.24 o
  -1   3  11         24.73         18.09         7.89 o
   0   3  11        216.05        218.67        11.78 o
   1   3  11        144.16        146.04        10.90 o
   2   3  11          0.82         -4.93         4.93 o
   3   3  11        116.20        108.43         8.70 o
   4   3  11        194.58        193.00        15.77 o
   5   3  11         51.62         40.26        12.07 o
   6   3  11          0.23         10.91        15.63 o
  -3   4  11          0.04        -17.69        25.38 o
  -2   4  11         13.75          8.24        17.92 o
  -1   4  11         41.31         30.08        15.52 o
   0   4  11          7.77          8.32         6.81 o
   1   4  11        343.41        299.20        18.58 o
   2   4  11        152.04        157.56        10.20 o
   3   4  11         34.43         32.49         9.40 o
   4   4  11          0.89         -1.82        13.24 o
   5   4  11         40.08         35.61        15.77 o
   6   4  11         22.59         29.98        16.74 o
  -2   5  11          0.14         -1.86         8.54 o
  -1   5  11          7.80          5.50         9.16 o
   0   5  11         50.30         29.66         8.27 o
   1   5  11         33.56         34.16         8.71 o
   2   5  11          0.41         -7.40         7.40 o
   3   5  11         67.75         47.93        14.54 o
   4   5  11         69.66         76.68        16.35 o
   5   5  11         15.20         21.81        20.95 o
   6   5  11          0.47         -3.26        15.81 o
  -2   6  11          0.90         -5.45        20.10 o
  -1   6  11          0.11         -5.52         9.95 o
   0   6  11          0.38         -4.45         7.67 o
   1   6  11          7.00         19.29         8.77 o
   2   6  11         64.45         50.50        14.11 o
   3   6  11         42.73         21.98        13.97 o
   4   6  11          3.85         -6.13        14.36 o
   5   6  11          8.73         12.24        15.98 o
  -1   7  11          2.45          6.13        21.80 o
   0   7  11          2.26         -4.09        20.44 o
   1   7  11          2.61        -12.11        12.11 o
   2   7  11          1.14          7.39        13.17 o
   3   7  11         11.26          2.27        16.35 o
   4   7  11          2.44         -2.34        23.33 o
   5   7  11          6.10         -7.05        15.76 o
   1   8  11          4.50         -4.84        13.83 o
   2   8  11          6.49          2.87        14.15 o
   3   8  11          0.06        -14.40        14.40 o
   4   8  11          5.64         -3.98        15.79 o
  -2  -6  12         56.06         49.39        20.78 o
  -1  -6  12          1.28         17.99        10.51 o
   0  -6  12         26.29         30.31        20.78 o
   1  -6  12         24.36         70.17        23.16 o
  -3  -5  12          5.61         19.42        15.67 o
  -2  -5  12         31.50         20.78        16.69 o
  -1  -5  12         52.91         69.42        11.84 o
   0  -5  12         88.17        100.58        14.31 o
   1  -5  12          6.63         28.24        21.11 o
   2  -5  12         27.37         30.94        15.98 o
  -3  -4  12          8.30         13.13        13.61 o
  -2  -4  12         79.35         97.57        11.08 o
  -1  -4  12         39.40         29.98        11.96 o
   0  -4  12         40.93         61.61        10.75 o
   1  -4  12        141.91        137.92        18.29 o
   2  -4  12         82.34         99.18        17.58 o
   3  -4  12          1.98         -8.87        15.12 o
  -3  -3  12         16.05          4.08        12.21 o
  -2  -3  12          5.69          6.76         7.13 o
  -1  -3  12        355.54        321.86        16.48 o
   0  -3  12        133.89        137.16        12.11 o
   1  -3  12        102.50         73.51         9.98 o
   2  -3  12         50.06         53.80        10.43 o
   3  -3  12        105.16        113.30        18.30 o
   4  -3  12         47.75         67.65        17.58 o
  -3  -2  12          9.90         22.42        12.54 o
  -2  -2  12         91.23        110.82        10.09 o
  -1  -2  12         30.38         52.65         8.91 o
   0  -2  12         44.40         42.07         7.86 o
   1  -2  12        160.06        184.54        16.37 o
   2  -2  12        224.37        219.54        21.73 o
   3  -2  12          2.13          5.96        13.25 o
   4  -2  12         41.03         48.37        16.13 o
   5  -2  12         52.61         42.71        17.93 o
  -4  -1  12          7.71        -38.83        38.83 o
  -3  -1  12         17.27         18.98         9.25 o
  -2  -1  12          0.42         -5.66         5.66 o
  -1  -1  12         29.56         27.40         7.82 o
   0  -1  12        286.51        312.08        19.49 o
   1  -1  12          2.10         12.03         6.81 o
   2  -1  12          1.81         -4.26         7.09 o
   3  -1  12        208.13        212.88        29.87 o
   4  -1  12         54.13         55.87        15.87 o
   5  -1  12          4.38          9.54        18.73 o
  -4   0  12          0.20        -41.90        43.26 o
  -3   0  12         23.30         15.43         8.45 o
  -2   0  12          6.27          9.29         6.60 o
  -1   0  12          5.20         -1.34         6.70 o
   0   0  12         44.26         39.51         7.43 o
   1   0  12        239.15        249.97        23.21 o
   2   0  12        902.93        895.87        25.37 o
   3   0  12         10.03         -5.90         7.76 o
   4   0  12         22.56         22.37        15.67 o
   5   0  12         53.31         51.82        16.47 o
  -3   1  12         17.39          3.16         6.36 o
  -2   1  12         66.11         68.86        23.67 o
  -1   1  12        399.25        402.79        28.47 o
   0   1  12         15.05         10.98         6.54 o
   1   1  12         83.48         90.80         9.44 o
   2   1  12        326.62        359.62        24.53 o
   3   1  12        301.76        290.52        18.83 o
   4   1  12        128.23        119.70        17.46 o
   5   1  12          6.25          6.27        14.16 o
   6   1  12          1.02         -6.27        15.63 o
  -3   2  12          0.19        -11.91        23.84 o
  -2   2  12         77.14         81.40        23.68 o
  -1   2  12        134.47        137.65        12.85 o
   0   2  12         65.18         66.19         7.62 o
   1   2  12        176.49        187.49        11.99 o
   2   2  12        132.00        138.62         9.48 o
   3   2  12          2.57          0.82         6.28 o
   4   2  12          4.72          4.20        13.12 o
   5   2  12         36.05         54.58        15.71 o
   6   2  12          3.95        -12.26        12.26 o
  -3   3  12         29.84         28.98        15.67 o
  -2   3  12          3.58         -1.27         7.46 o
  -1   3  12         53.67         61.93        10.85 o
   0   3  12        136.98        149.20        11.70 o
   1   3  12         26.62         13.31         7.46 o
   2   3  12          6.17          3.20         6.83 o
   3   3  12        193.77        183.82        12.64 o
   4   3  12          3.62          7.93        11.07 o
   5   3  12         19.45         13.51        12.09 o
   6   3  12          3.03          6.47        16.62 o
  -3   4  12          0.49         -4.77        15.33 o
  -2   4  12         15.33         15.19        13.28 o
  -1   4  12         16.08         37.52        12.13 o
   0   4  12         32.98         31.55         7.84 o
   1   4  12         18.24         13.80         7.78 o
   2   4  12         22.22         23.77         9.08 o
   3   4  12          2.08        -12.15        12.15 o
   4   4  12         42.97         37.18        15.02 o
   5   4  12         69.16         67.07        17.22 o
   6   4  12         19.88         15.53        32.02 o
  -2   5  12          0.79         -9.20        17.71 o
  -1   5  12          4.36          2.89         9.80 o
   0   5  12          3.80         -6.20         9.07 o
   1   5  12         12.21         12.89         8.44 o
   2   5  12         19.48         21.45         9.19 o
   3   5  12         32.09         29.82        14.32 o
   4   5  12         60.61         55.72        16.25 o
   5   5  12          2.60          1.02        15.66 o
   6   5  12         17.89         18.68        17.30 o
  -1   6  12          3.83         10.02        11.39 o
   0   6  12          4.41          3.24        15.33 o
   1   6  12          3.15         -2.96         8.34 o
   2   6  12         58.54         48.00        14.32 o
   3   6  12          0.11         12.75        13.81 o
   4   6  12          3.85          2.52        15.22 o
   5   6  12          7.05         26.82        17.21 o
   0   7  12          1.60          1.36        21.12 o
   1   7  12          2.41         14.12        13.26 o
   2   7  12          0.93          1.90        13.25 o
   3   7  12          0.53         -4.55        13.91 o
   4   7  12         10.13         14.07        15.95 o
  -2  -5  13          0.23         16.01        18.39 o
  -1  -5  13         67.66         76.46        18.99 o
   0  -5  13         31.45         27.24        11.41 o
   1  -5  13          0.14         -3.41        19.42 o
  -3  -4  13          2.92        -14.31        15.33 o
  -2  -4  13         59.56         69.47        18.03 o
  -1  -4  13          8.23         14.21         9.29 o
   0  -4  13         64.89         82.72        14.92 o
   1  -4  13        116.14        121.37        11.95 o
   2  -4  13         24.29         12.59        14.78 o
   3  -4  13          2.84          6.74        16.02 o
  -3  -3  13         14.56         35.42        14.99 o
  -2  -3  13          5.45          6.46         7.40 o
  -1  -3  13         88.69         95.87        11.59 o
   0  -3  13         71.85         67.41        11.30 o
   1  -3  13          2.73          6.50        13.13 o
   2  -3  13         94.63         86.30        23.63 o
   3  -3  13        113.64        122.40        21.80 o
   4  -3  13         13.11         19.06        33.04 o
  -3  -2  13         41.31         46.56        14.82 o
  -2  -2  13         46.59         72.08        19.88 o
  -1  -2  13         39.84         36.41         9.00 o
   0  -2  13          7.71          7.96         8.48 o
   1  -2  13        245.32        254.78        23.40 o
   2  -2  13         50.75         39.96         9.69 o
   3  -2  13          0.23         26.68        14.57 o
   4  -2  13         84.57         96.32        18.85 o
  -3  -1  13         42.22         71.85        21.36 o
  -2  -1  13         22.28         12.61         7.18 o
  -1  -1  13         87.97        103.49        19.44 o
   0  -1  13        268.52        290.94        26.75 o
   1  -1  13          7.38          5.25         8.46 o
   2  -1  13          6.89         20.00         9.52 o
   3  -1  13        185.25        193.97        35.25 o
   4  -1  13         26.12         16.90        20.95 o
   5  -1  13          0.77          0.89        19.24 o
  -3   0  13         20.74         18.85        30.49 o
  -2   0  13         17.37         32.62         6.92 o
  -1   0  13         52.89         42.12         8.89 o
   0   0  13         10.10         16.76         7.03 o
   1   0  13        267.70        266.21        20.65 o
   2   0  13         45.10         55.09         9.59 o
   3   0  13          0.24          0.44        11.84 o
   4   0  13         62.07         74.47        16.47 o
   5   0  13         56.30         34.13        33.21 o
  -3   1  13         44.80         21.28        45.13 o
  -2   1  13         13.70         15.69        11.41 o
  -1   1  13         13.86         14.64         7.23 o
   0   1  13         40.81         43.69         8.21 o
   1   1  13          2.45         -1.74         7.19 o
   2   1  13        140.82        144.51        20.18 o
   3   1  13          6.91         13.05         8.77 o
   4   1  13         94.39         88.86        17.32 o
   5   1  13          3.84         11.15        15.22 o
  -3   2  13         26.13         16.69        13.62 o
  -2   2  13         81.81         82.00        21.17 o
  -1   2  13          6.68          2.64         7.78 o
   0   2  13         36.30         32.76         8.46 o
   1   2  13         87.76         95.18        11.36 o
   2   2  13         48.32         54.15        12.49 o
   3   2  13        177.17        175.09        15.97 o
   4   2  13         27.37         33.04        15.67 o
   5   2  13         22.81         20.25        15.63 o
  -3   3  13          2.13         92.99        18.73 o
  -2   3  13         34.74         13.68        21.80 o
  -1   3  13          7.94         -0.80        17.05 o
   0   3  13        191.67        191.11        15.34 o
   1   3  13          0.39         -7.15         7.15 o
   2   3  13          1.54         -5.10         7.06 o
   3   3  13         98.96         91.21        13.44 o
   4   3  13         43.12         36.17        12.69 o
   5   3  13         14.39         15.53        12.61 o
   6   3  13         11.38          3.41        24.52 o
  -2   4  13          3.40         43.26        18.05 o
  -1   4  13          6.90          9.47        11.14 o
   0   4  13          5.52          3.91         9.39 o
   1   4  13         41.20         42.75         9.42 o
   2   4  13         48.71         40.57         9.91 o
   3   4  13          2.07        -12.02        12.02 o
   4   4  13         30.57          5.56        14.64 o
   5   4  13          2.59         -0.27        16.02 o
  -1   5  13          5.82         14.21        11.02 o
   0   5  13         29.39         52.66        12.28 o
   1   5  13         22.17          5.84         8.69 o
   2   5  13          1.98        -10.92        12.43 o
   3   5  13         18.76          9.76        13.81 o
   4   5  13         28.74         17.14        15.52 o
   5   5  13         43.07         17.09        31.51 o
  -1   6  13          3.69          8.17        21.46 o
   0   6  13          0.01          5.08        11.15 o
   1   6  13         52.37         25.39        13.33 o
   2   6  13          8.74          4.01        13.01 o
   3   6  13          0.04          3.34        13.81 o
   4   6  13          1.10        -14.88        14.88 o
   5   6  13         15.57         11.60        17.58 o
   1   7  13          1.17         10.22        22.82 o
   2   7  13          0.57         -6.35        13.72 o
   3   7  13         17.33          3.54        20.78 o
   4   7  13          8.76         -0.34        25.21 o
  -1  -5  14         16.15         29.63        21.46 o
   0  -5  14         29.42         26.97        11.96 o
  -2  -4  14         42.69         33.04        20.10 o
  -1  -4  14          1.09         -0.90        16.87 o
   0  -4  14         58.60         54.21        11.97 o
   1  -4  14         42.56         24.02        18.77 o
   2  -4  14         12.39          1.88        35.94 o
  -3  -3  14          0.60          1.70        14.99 o
  -2  -3  14         36.58         56.20        19.07 o
  -1  -3  14         53.62         65.32        11.37 o
   0  -3  14         74.71         70.33        12.10 o
   1  -3  14          0.07         -5.71        12.75 o
   2  -3  14         61.87         68.64        16.97 o
   3  -3  14         49.96         35.89        17.10 o
  -3  -2  14          1.52        -13.62        13.62 o
  -2  -2  14         34.37         46.76        16.03 o
  -1  -2  14          6.16         -1.06         8.08 o
   0  -2  14         81.62         70.85        14.29 o
   1  -2  14        152.72        156.29        20.19 o
   2  -2  14         66.16         59.24        17.51 o
   3  -2  14          6.52         22.24        15.52 o
   4  -2  14         17.55         38.06        16.85 o
  -3  -1  14         19.46         26.57        12.94 o
  -2  -1  14          8.77          8.24        29.46 o
  -1  -1  14        191.64        219.63        36.19 o
   0  -1  14         48.15         60.99        20.48 o
   1  -1  14         21.00         15.37         7.99 o
   2  -1  14         94.08         93.17        13.37 o
   3  -1  14        128.98        150.25        42.24 o
   4  -1  14         38.14         41.51        16.95 o
  -3   0  14          4.86         10.56        12.26 o
  -2   0  14         32.91         33.97        13.99 o
  -1   0  14          2.51          2.32        11.26 o
   0   0  14         32.21         45.01        14.84 o
   1   0  14         95.13        126.22        11.30 o
   2   0  14        106.00         92.76        11.24 o
   3   0  14          1.33        -15.76        21.70 o
   4   0  14         50.30         70.82        17.16 o
   5   0  14         49.21         43.61        23.84 o
  -3   1  14          1.42          9.88        12.94 o
  -2   1  14          2.32        -18.22        32.53 o
  -1   1  14         20.14         20.48        10.32 o
   0   1  14        100.90        132.94        22.02 o
   1   1  14          0.93         -3.18         8.46 o
   2   1  14          1.51         -1.74         9.44 o
   3   1  14        105.49         97.40        19.26 o
   4   1  14         29.59         32.77        25.04 o
   5   1  14          0.04          5.16        15.50 o
  -3   2  14          1.78         13.62        13.97 o
  -2   2  14          0.52        -21.73        59.10 o
  -1   2  14          4.84          4.25        17.71 o
   0   2  14          7.16         -2.44         8.86 o
   1   2  14         70.06         69.42         8.92 o
   2   2  14        256.93        258.46        21.53 o
   3   2  14         11.45         -2.18        13.42 o
   4   2  14         33.98         29.01        25.04 o
   5   2  14         45.92         32.55        16.25 o
  -2   3  14         24.05         31.68        17.03 o
  -1   3  14         66.06         50.65        10.85 o
   0   3  14          3.22          1.15         9.15 o
   1   3  14          1.14          4.79         7.75 o
   2   3  14        138.21        141.08        13.74 o
   3   3  14        100.79        115.62        14.63 o
   4   3  14         18.17          9.53        12.37 o
   5   3  14          0.48          8.40        13.14 o
  -2   4  14         10.47         -8.17        17.03 o
  -1   4  14         13.02         16.36        12.60 o
   0   4  14         38.65         31.67        11.25 o
   1   4  14         50.05         39.78        10.66 o
   2   4  14         15.62         13.42         9.20 o
   3   4  14          1.30         -6.10        12.85 o
   4   4  14          3.04        -12.19        14.11 o
   5   4  14         11.00         38.32        18.06 o
  -1   5  14         10.52         -7.15        19.76 o
   0   5  14         13.30         11.05        11.22 o
   1   5  14          1.29          0.82        10.90 o
   2   5  14          7.39         -2.08        12.77 o
   3   5  14         28.51         46.75        15.79 o
   4   5  14          2.06          5.67        15.38 o
   5   5  14          6.64          4.07        16.71 o
   0   6  14          5.45         13.28        21.12 o
   1   6  14          0.16          4.77        21.12 o
   2   6  14          0.50         -9.11        14.82 o
   3   6  14          0.01         -9.44        14.32 o
   4   6  14          8.56         13.21        16.69 o
   2   7  14          1.82        -21.12        22.48 o
  -1  -4  15          8.60          8.86        21.46 o
   0  -4  15         18.48         12.50        19.32 o
   1  -4  15         41.78         -1.02        23.16 o
  -2  -3  15          0.73         -4.09        17.71 o
  -1  -3  15         62.63         84.56        20.42 o
   0  -3  15         12.46          6.37        10.94 o
   1  -3  15          4.04         -7.88        12.54 o
   2  -3  15         93.87         94.03        18.54 o
  -2  -2  15         38.61         22.14        17.03 o
  -1  -2  15          0.27         34.94        17.08 o
   0  -2  15         73.67        113.58        25.65 o
   1  -2  15         91.68        105.10        20.76 o
   2  -2  15         11.06         21.85        14.74 o
   3  -2  15          8.25         11.10        15.61 o
  -2  -1  15          1.61        -15.33        15.33 o
  -1  -1  15         40.67         46.37        14.52 o
   0  -1  15         18.03         29.09        10.09 o
   1  -1  15          1.26         -9.96        15.43 o
   2  -1  15        105.96         99.89        28.76 o
   3  -1  15         86.77         99.21        18.19 o
   4  -1  15          3.52         -2.20        15.41 o
  -2   0  15          5.45         16.99        11.29 o
  -1   0  15          8.89          1.59         8.64 o
   0   0  15         17.84         18.68        10.00 o
   1   0  15        135.93        151.96        19.26 o
   2   0  15         14.34         10.00         9.03 o
   3   0  15          3.71         11.19        14.36 o
   4   0  15         69.98         86.03        18.50 o
  -2   1  15         27.26         40.19        16.69 o
  -1   1  15         29.77         22.25        12.24 o
   0   1  15         96.49        118.12        23.51 o
   1   1  15          1.10          1.06         9.77 o
   2   1  15         10.06         13.30        17.01 o
   3   1  15        116.56        112.58        16.93 o
   4   1  15          7.86         14.08        15.29 o
  -2   2  15          5.64          8.17        16.01 o
  -1   2  15         12.68          7.18        19.52 o
   0   2  15          3.50         -6.38        10.09 o
   1   2  15         68.36         79.98        14.13 o
   2   2  15          1.13          5.35         9.03 o
   3   2  15          4.66          6.18        13.91 o
   4   2  15         35.92         35.51        15.76 o
   5   2  15         26.03          2.65        15.85 o
  -2   3  15          3.58          6.81        16.69 o
  -1   3  15          3.42         21.46        18.39 o
   0   3  15          2.93        -13.42        18.11 o
   1   3  15          0.76         -4.34        17.60 o
   2   3  15         27.75         34.30         9.86 o
   3   3  15          2.94          7.05        11.80 o
   4   3  15         20.52         15.95        13.07 o
   5   3  15          6.34         -9.00        13.35 o
  -1   4  15          8.66          2.04        18.73 o
   0   4  15         12.08         11.34        11.15 o
   1   4  15          4.60          7.61        11.09 o
   2   4  15          6.82         17.36        13.47 o
   3   4  15         35.36         14.22        14.16 o
   4   4  15         22.32         23.99        16.19 o
   0   5  15         19.18          3.69        20.27 o
   1   5  15          6.13        -16.69        19.42 o
   2   5  15          1.02         -1.33        13.34 o
   3   5  15         27.56         23.56        15.18 o
   4   5  15          9.30          2.94        15.70 o
   1   6  15          9.72         36.45        23.84 o
   2   6  15          7.70          8.32        14.64 o
   3   6  15          0.16        -10.17        14.79 o
   0  -3  16         13.36         -1.02        22.14 o
   1  -3  16         24.12          4.09        22.82 o
  -1  -2  16          8.98          0.68        19.42 o
   0  -2  16         55.16         60.66        19.35 o
   1  -2  16         26.69         11.36        11.18 o
   2  -2  16          7.44         12.60        23.16 o
  -1  -1  16         24.36         42.24        20.44 o
   0  -1  16         27.72         27.06        20.51 o
   1  -1  16          3.36        -13.95        13.95 o
   2  -1  16         56.93         28.40        15.14 o
   3  -1  16         35.87         38.52        16.58 o
  -2   0  16          6.25          7.15        15.67 o
  -1   0  16          0.03         -1.36        18.73 o
   0   0  16         54.60         60.85        20.18 o
   1   0  16         68.24         72.70        33.84 o
   2   0  16         21.06         13.65        26.01 o
   3   0  16          9.44         20.81        15.32 o
  -2   1  16          1.57         27.59        16.69 o
  -1   1  16         34.80         45.98        19.07 o
   0   1  16          3.10         -0.59        14.19 o
   1   1  16          0.08          5.27        14.01 o
   2   1  16         62.62         49.71        26.42 o
   3   1  16         64.72         66.42        19.59 o
   4   1  16         10.95          5.10        15.71 o
  -1   2  16          0.88        -17.37        17.37 o
   0   2  16         10.11          9.50        12.29 o
   1   2  16         28.75         32.42        14.29 o
   2   2  16         25.92         22.92        14.96 o
   3   2  16          2.48          7.53        14.69 o
   4   2  16         22.55         35.58        25.21 o
  -1   3  16          6.71         32.70        20.44 o
   0   3  16         17.75         29.45        11.86 o
   1   3  16          0.67          1.10        13.59 o
   2   3  16          1.40          7.83        12.90 o
   3   3  16         29.14         29.42        13.02 o
   4   3  16         10.79          5.16        13.16 o
   0   4  16          0.14         -3.75        21.12 o
   1   4  16          7.10          8.71        14.65 o
   2   4  16         37.61         38.15        25.21 o
   3   4  16         20.22          7.98        14.64 o
   4   4  16         13.34          8.52        24.87 o
   1   5  16          0.29         17.71        22.48 o
   2   5  16         21.45         38.49        25.89 o
   3   5  16         11.80          9.18        15.87 o
   0  -1  17          0.54        -19.76        19.76 o
   1  -1  17          9.75         -4.85        15.96 o
   2  -1  17         71.71         52.80        26.23 o
   0   0  17         37.04         54.16        22.82 o
   1   0  17         29.42         32.21        22.44 o
   2   0  17          0.43        -14.08        23.84 o
  -1   1  17          8.99         -6.81        17.71 o
   0   1  17          1.68          8.38        18.39 o
   1   1  17          2.86         -4.27        25.57 o
   2   1  17         46.47         37.22        47.86 o
   3   1  17         26.38         10.88        20.10 o
   0   2  17          8.10         17.37        20.78 o
   1   2  17         35.05         28.60        22.86 o
   2   2  17          0.79          1.62        15.23 o
   3   2  17          3.52         13.24        16.19 o
   0   3  17         13.22          2.38        20.44 o
   1   3  17          4.81          5.86        21.12 o
   2   3  17          4.69         19.07        22.14 o
   3   3  17         35.24         33.71        13.80 o
   1   4  17          9.94          2.38        20.10 o
   2   4  17          0.84          4.43        22.82 o
                                                
